# Supplementary material for: Glycerol-weighted chemical exchange saturation transfer nanoprobes allow 19F/1H dual-modality magnetic resonance imaging-guided cancer radiotherapy
Source: Nat Commun. 2023 Oct 20;14:6644. doi: 10.1038/s41467-023-42286-3 (PMC10589257; doi:10.1038/s41467-023-42286-3)
Supplement: Supplementary file 4 — Source Data [file 41467_2023_42286_MOESM4_ESM.xlsx]

## Sheet: Figure 2c
Figure 2c
			1 d	4°	25°	37°		Intensity-averaged mean particle size (hydrodynamic particle diameter) of Gly-PFOBs.
				intensity	intensity	intensity		Time (days)	4°	25°	37°
				163.2	181.8	194.2		1	164.42	184.38	187.6
				164	182.2	184.6		3	162.64	188.9	215.1
				169.8	182.4	177.8		10	165.5	183.66	191.36
				159.6	183.4	188.4		30	163.96	180.14	185.94
				165.5	192.1	193		45	166.1	181.9	184.78
			Averages	164.42	184.38	187.6
			3 d	4°	25°	37°
				intensity	intensity	intensity
				157.4	185.7	236.4
				153.4	184.8	255.8
				158.4	195.3	212.6
				167	187.4	222.2
				177	191.3	210.5
			Averages	162.64	188.9	215.1
			10 d	4°	25°	37°
				intensity	intensity	intensity
				169.2	190.3	196.9
				162.8	168.2	190.1
				170.1	189.3	192.1
				160.9	181.1	186
				164.5	189.4	191.7
			Averages	165.5	183.66	191.36
			30 d	4°	25°	37°
				intensity	intensity	intensity
				166.4	192.3	186.1
				163.9	191.5	177.3
				173.3	169.8	190.6
				156.5	173.9	189
				159.7	173.2	186.7
			Averages	163.96	180.14	185.94
			45 d	4°	25°	37°
				intensity	intensity	intensity
				160.9	173.6	179.1
				176.4	171.1	172.4
				159.1	195.2	186.4
				175.4	183.8	190
				158.7	185.8	196
			Averages	166.1	181.9	184.78

## Sheet: Figure 2d
Figure 2d
		208 mM glycerol in Gly-PFOBs							415 mM glycerol in Gly-PFOBs							623 mM glycerol in Gly-PFOBs							Average MTRasym% of phantoms
		Frequency offset from water(ppm)	0.6 μT	0.8 μT	1.0 μT	1.2 μT	1.8 μT		Frequency offset from water(ppm)	0.6 μT	0.8 μT	1.0 μT	1.2 μT	1.8 μT		Frequency offset from water(ppm)	0.6 μT	0.8 μT	1.0 μT	1.2 μT	1.8 μT			0.6 μT	0.8 μT	1.0 μT	1.2 μT	1.8 μT
		-6	100	100	100	100	100		-6	100	100	100	100	100		-6	100	100	100	100	100		0 mM	1.8	2	2.02	1.98	2.1
		-5.94	98.9768	99.6004	98.6019	99.4949	99.9018		-5.94	98.9705	99.4948	100.411	100.189	100.148		-5.94	98.9006	99.2888	100.147	98.9903	99.8117		208 mM	33.5	48.5	56.9	61.8	69.1
		-5.88	98.8905	99.8091	99.3596	98.9646	99.9868		-5.88	100.544	100.219	100.08	100.869	99.8019		-5.88	99.1846	99.0573	100.367	98.6975	99.4618		415mM	53.9	66.7	72.8	75.7	81.1
		-5.82	99.3866	99.4193	98.8155	99.574	99.9768		-5.82	100.09	100.363	100.149	100.569	100.919		-5.82	99.3178	98.8293	99.829	99.9794	99.9657		623mM	60.2	72.3	78.3	81.3	85
		-5.76	99.4481	100.461	99.7001	99.4454	100.124		-5.76	100.555	99.0369	99.6855	100.27	99.46		-5.76	99.4027	99.2736	99.7839	98.8007	100.316
		-5.7	99.479	99.6211	99.2306	99.1826	99.5937		-5.7	99.5189	100.435	99.8218	100.24	100.088		-5.7	100.007	98.7232	99.4892	99.4041	98.8988
		-5.64	99.5209	99.7597	99.1224	98.9238	100.121		-5.64	100.261	99.5234	99.6619	101.267	100.235		-5.64	98.9447	99.5195	100.035	99.3535	99.6979
		-5.58	99.2615	99.8441	99.6226	99.2913	99.419		-5.58	99.6663	100.37	100.243	100.088	99.9938		-5.58	99.5833	98.4012	99.5018	99.8906	99.4135
		-5.52	99.6691	99.9236	99.2626	99.3152	99.6563		-5.52	100.164	99.9174	100.143	100.437	99.8355		-5.52	99.0672	99.2194	100.295	98.8836	100.009
		-5.46	100.059	99.8872	98.8026	98.9827	99.8211		-5.46	100.727	100.091	100.071	100.236	100.904		-5.46	100.084	98.9377	99.6679	99.2952	99.935
		-5.4	99.6521	100.111	99.3812	99.1999	99.6625		-5.4	100.687	99.963	100.652	100.022	99.6763		-5.4	99.6097	98.8576	100.794	99.3037	99.4966
		-5.34	99.5941	99.8974	99.2505	98.5847	99.5652		-5.34	99.871	100.698	99.9929	100.639	100.127		-5.34	99.1029	99.4017	99.1715	99.4736	99.2627
		-5.28	100.078	99.9176	99.5069	98.8253	99.1933		-5.28	100.691	99.4707	100.682	100.266	100.566		-5.28	99.4914	98.7944	100.871	99.1974	99.9968
		-5.22	99.5911	99.9024	98.9971	99.0602	99.3593		-5.22	100.812	100.03	99.9467	100.552	100.555		-5.22	99.7415	99.1469	99.8687	99.9242	100.077
		-5.16	100.246	100.145	99.506	99.4174	99.5768		-5.16	100.683	100.293	100.19	99.9592	99.7298		-5.16	99.5972	99.7416	100.245	98.7119	99.083
		-5.1	100.114	99.7905	99.2364	99.5402	99.2661		-5.1	101.056	99.4649	100.651	100.788	99.8218		-5.1	99.2644	99.2154	100.464	99.7036	100.086
		-5.04	100.045	99.8142	99.1419	99.3857	100.314		-5.04	101.074	99.4729	100.28	100.317	99.866		-5.04	100.522	98.8611	99.5758	99.6494	99.2351
		-4.98	100.223	99.5705	99.1381	99.117	99.3891		-4.98	101.686	99.3837	100.224	100.593	100.315		-4.98	100.075	99.0062	100.011	98.8571	100.06
		-4.92	100.401	99.8936	99.4923	99.3548	99.6873		-4.92	100.524	100.046	100.159	100.443	99.6997		-4.92	100.326	98.807	99.3665	99.5839	98.9913
		-4.86	100.578	99.8015	99.3057	99.1714	100.013		-4.86	101.352	99.8858	100.415	99.706	100.391		-4.86	100.001	99.3645	100.03	98.2326	100.306
		-4.8	100.32	99.7229	99.4471	99.2357	99.8658		-4.8	101.034	100.284	100.447	100.103	99.7338		-4.8	100.537	99.2969	99.1684	99.5682	99.0834
		-4.74	100.822	100.064	99.185	98.977	99.5092		-4.74	101.388	99.4712	99.9689	100.333	99.4003		-4.74	100	99.0353	99.5158	98.5608	99.5191
		-4.68	100.507	99.818	99.3534	98.8698	99.3697		-4.68	101.6	100.204	100.405	100.013	100.032		-4.68	100.563	98.2557	99.7424	99.6391	99.0423
		-4.62	100.596	99.7407	99.1398	99.3412	99.513		-4.62	101.117	99.7737	100.728	100.028	100.464		-4.62	100.493	98.6605	99.8434	99.1109	100.153
		-4.56	101.135	100.147	98.9652	99.3671	99.2885		-4.56	101.207	99.6756	99.5553	100.271	100.596		-4.56	100.928	99.0573	99.6097	99.4544	100.325
		-4.5	100.402	99.5912	99.623	98.8591	99.8832		-4.5	101.513	98.9727	100.119	100.304	100.355		-4.5	100.132	98.867	100.164	98.8787	99.8013
		-4.44	101.136	99.8087	99.4513	98.8595	99.6434		-4.44	101.755	100.266	100.129	99.7366	100.654		-4.44	100.725	98.798	99.7595	99.3768	100.023
		-4.38	100.945	99.7669	99.2149	99.0194	99.1208		-4.38	101.377	99.7889	100.68	99.6851	100.189		-4.38	100.446	98.6892	100.664	98.937	98.9976
		-4.32	100.763	100.02	99.3157	99.4829	99.2616		-4.32	102.01	99.7545	99.8676	99.9118	99.9978		-4.32	100.551	99.0336	99.4788	99.2737	99.4762
		-4.26	100.534	100.021	99.1838	98.8752	99.5121		-4.26	101.89	99.6345	100.921	99.9131	99.9027		-4.26	101.442	98.6117	100.04	99.3476	99.4907
		-4.2	100.749	99.8543	99.387	99.1401	99.8617		-4.2	102.714	99.9531	100.81	100.342	99.5697		-4.2	100.702	99.2933	100.631	98.9177	99.3607
		-4.14	100.912	99.7563	99.2373	98.9135	99.802		-4.14	102.1	100.32	100.453	99.7109	100.462		-4.14	101.494	99.141	99.5799	99.3266	99.0058
		-4.08	100.704	99.785	99.5902	99.0009	99.5328		-4.08	102.464	98.8825	100.352	100.797	99.7298		-4.08	100.806	99.1536	100.498	99.1486	99.7011
		-4.02	101.503	99.8433	99.6557	98.897	99.6182		-4.02	102.643	100.263	100.323	99.9672	100.54		-4.02	101.539	99.2069	99.5366	99.3884	99.1218
		-3.96	101.38	100.251	99.3862	99.1854	99.3353		-3.96	103.11	99.6769	101.392	99.651	99.7139		-3.96	101.515	98.5933	100.515	98.7137	99.3322
		-3.9	101.092	99.6583	99.0792	99.5752	99.4438		-3.9	102.653	99.946	101.142	99.9508	100.358		-3.9	101.492	98.3846	99.9571	99.1777	100.063
		-3.84	101.38	99.6287	99.1804	99.0672	99.2844		-3.84	102.418	99.6956	100.725	99.8435	100.086		-3.84	100.882	99.4053	100.514	98.3236	99.3227
		-3.8	101.215	99.9434	99.8735	98.5913	99.0831		-3.8	102.346	100.004	101.271	100.577	98.8342		-3.8	101.808	98.6578	100.571	99.0333	98.216
		-3.72	101.273	99.7609	99.691	98.8571	98.9054		-3.72	103.163	98.9352	100.925	100.159	99.6904		-3.72	101.639	99.1092	100.531	98.8598	99.3223
		-3.66	101.353	99.8408	99.2729	99.1867	99.2297		-3.66	102.853	99.9737	100.699	100.092	99.1823		-3.66	101.731	98.8379	100.325	99.0365	98.7218
		-3.6	101.549	100.088	99.207	98.8876	98.852		-3.6	102.01	100.096	101.139	100.698	99.2681		-3.6	100.795	99.4832	100.612	99.1185	99.3047
		-3.54	101.956	100.201	99.3862	98.8464	99.2902		-3.54	102.326	99.4234	100.911	99.9769	99.2283		-3.54	101.282	98.8379	100.981	98.5083	98.6865
		-3.48	102.021	100.132	99.4961	98.9436	98.823		-3.48	102.383	99.929	101.02	100.064	99.4105		-3.48	101.165	98.3224	100.452	99.002	99.1611
		-3.42	101.952	100.444	99.1796	99.0907	99.0438		-3.42	103.115	99.9723	100.471	99.9455	99.1717		-3.42	101.394	99.0756	100.524	99.0271	99.3002
		-3.36	101.828	99.9054	99.2099	99.3696	99.228		-3.36	103.197	100.204	101.703	99.6976	99.6343		-3.36	102.052	98.2785	99.9404	99.5064	99.022
		-3.3	102.039	100.151	99.1779	98.4619	99.937		-3.3	103.41	100.254	100.83	100.624	98.5583		-3.3	101.906	99.3833	100.069	99.1033	98.7931
		-3.24	101.817	100.024	99.545	99.1599	99.2086		-3.24	102.864	99.4457	100.865	100.042	99.0867		-3.24	102.222	98.386	99.8664	99.5821	98.3037
		-3.18	101.721	100.247	99.7072	98.5192	99.4653		-3.18	103.68	100.037	100.4	100.12	99.2243		-3.18	100.965	99.1688	100.057	99.0365	98.91
		-3.12	101.882	99.992	99.151	99.1154	99.303		-3.12	102.476	100.343	100.72	100.523	99.8337		-3.12	101.626	99.4465	99.9107	98.9275	98.8288
		-3.06	102.172	99.7487	99.8839	99.1937	98.8955		-3.06	102.591	99.6938	101.076	99.5233	99.3229		-3.06	101.082	99.3779	100.482	98.6585	99.6162
		-3	101.43	99.9067	99.6367	98.8814	98.7965		-3	102.518	99.9549	100.79	99.6377	100.148		-3	101.757	99.0219	99.5614	99.0208	99.3308
		-2.94	101.771	100.151	99.5425	98.5184	99.0409		-2.94	102.858	99.5707	100.587	99.4279	99.8766		-2.94	101.216	98.5342	100.763	98.0595	99.0767
		-2.88	101.514	100.059	99.574	99.0449	99.5693		-2.88	103.155	100.003	101.279	99.9171	99.7674		-2.88	101.604	98.8007	100.002	99.1602	99.0324
		-2.82	101.956	99.9426	99.163	98.7166	99.0918		-2.82	102.854	99.8545	101.103	99.3246	100.163		-2.82	101.004	99.4724	100.014	97.8183	99.7255
		-2.76	102.025	99.7639	99.8557	99.4145	99.2471		-2.76	102.829	98.9057	101.241	99.7197	98.9855		-2.76	101.908	98.1589	99.9292	98.6877	98.85
		-2.7	102.091	100.255	99.1581	99.5439	99.2815		-2.7	102.709	99.4783	100.647	99.3738	99.5109		-2.7	101.927	98.7434	99.9639	98.2877	99.0572
		-2.64	101.706	100.116	99.742	99.0532	98.5762		-2.64	103.135	99.4417	100.987	99.2545	99.0306		-2.64	102.153	98.4026	100.056	97.8847	98.8766
		-2.58	101.553	100.333	99.3924	99.1508	98.8023		-2.58	102.265	100.349	101.291	99.7707	99.1672		-2.58	101.936	99.1128	100.267	99.2288	98.2517
		-2.52	101.892	99.8931	99.3642	98.6436	99.134		-2.52	102.953	99.2944	100.711	99.6949	99.0518		-2.52	100.927	98.957	100.555	98.0012	99.2008
		-2.46	101.326	100.5	99.8212	99.2514	98.5373		-2.46	103.276	100.052	101.117	99.1947	99.6378		-2.46	102.001	98.918	99.6995	98.4509	98.8093
		-2.4	101.858	100.696	99.3799	98.9494	99.4869		-2.4	103.041	99.3917	100.602	99.5761	98.7723		-2.4	101.154	99.8262	100.878	98.0111	98.7037
		-2.34	101.75	100.178	99.4637	98.7302	98.6942		-2.34	103.728	99.9594	101.132	99.4696	98.5529		-2.34	101.906	98.5382	99.7058	98.6554	97.6386
		-2.28	102.341	100.202	99.246	98.2769	98.8106		-2.28	102.67	99.6778	100.716	100.644	98.6171		-2.28	101.233	98.5212	99.9012	98.7939	98.1939
		-2.22	102.26	100.569	99.4131	98.7141	98.302		-2.22	103.247	99.605	100.79	99.3113	99.0655		-2.22	102.175	98.1853	99.8439	98.3043	98.026
		-2.16	101.319	100.061	98.9283	98.7096	98.406		-2.16	102.663	100.313	100.964	99.7894	98.9572		-2.16	101.056	99.1607	100.382	97.795	98.245
		-2.1	101.859	99.8657	99.4646	98.5361	98.7456		-2.1	103.207	99.7657	100.214	99.4692	98.8333		-2.1	102.023	99.3385	99.4689	97.9129	97.8679
		-2.04	102.299	99.9189	99.224	98.7322	97.9918		-2.04	102.975	99.5372	101.276	99.6346	97.8736		-2.04	101.444	98.6094	100.133	98.7392	97.1694
		-1.98	102.037	100.224	98.7761	98.8389	98.278		-1.98	102.592	99.3319	100.856	99.7166	98.0444		-1.98	101.518	99.0094	99.6192	98.6361	97.318
		-1.92	102.324	99.8906	98.976	98.6511	98.0593		-1.92	103.235	100.425	100.51	99.1268	98.0881		-1.92	101.759	98.7075	99.5772	98.1133	97.3595
		-1.86	101.994	99.793	99.0224	99.0079	98.0838		-1.86	103.478	100.12	100.578	98.8816	97.7458		-1.86	100.752	99.6529	99.9657	97.7555	97.4792
		-1.8	101.963	100.017	99.2082	98.1937	98.2407		-1.8	103.463	99.4979	100.613	99.7503	98.3654		-1.8	101.95	98.9346	99.2446	98.3357	96.9965
		-1.74	101.716	99.9223	99.5218	98.7611	98.4851		-1.74	103.312	99.5055	100.926	100.092	96.883		-1.74	101.309	98.7523	100.803	97.9447	96.9559
		-1.68	101.977	100.12	99.2543	98.1809	97.4427		-1.68	102.588	99.9072	100.267	99.0998	97.7308		-1.68	101.644	98.2919	98.8566	98.1496	96.6082
		-1.62	102.38	100.389	99.3086	98.3964	97.9889		-1.62	102.786	99.0427	100.509	99.043	97.6269		-1.62	101.85	98.4764	99.9968	97.8192	96.5721
		-1.56	102.102	99.6689	99.1821	98.4994	97.9152		-1.56	102.57	100.008	100.451	98.7188	96.6437		-1.56	101.776	98.8065	98.6603	97.6103	95.832
		-1.5	102.103	100.197	99.1792	97.6507	97.815		-1.5	103.612	99.4091	99.7281	99.2222	96.7127		-1.5	101.182	98.7187	99.4527	96.7884	96.3129
		-1.44	101.578	100.423	99.2626	97.9317	96.9743		-1.44	102.715	98.9129	99.8943	99.5521	96.3519		-1.44	101.64	97.8947	98.8697	98.1622	94.7732
		-1.38	102.838	100.251	98.6388	97.5015	96.7014		-1.38	102.933	98.7245	100.092	98.4403	95.669		-1.38	101.079	98.1871	99.1476	96.9915	95.0744
		-1.32	102.352	99.8577	98.3372	97.7265	95.9103		-1.32	103.139	98.8174	100.467	98.4789	95.2719		-1.32	101.906	97.171	98.4126	96.9028	93.5203
		-1.26	101.862	100.164	98.5442	97.6622	96.0549		-1.26	103.159	99.153	99.9218	98.4199	95.7601		-1.26	101.63	98.6023	98.7384	96.9839	94.1443
		-1.2	102.176	99.7593	98.9938	97.1002	95.7455		-1.2	103.384	98.4295	99.8356	98.2421	94.6938		-1.2	101.587	97.8839	98.5777	96.6176	92.6407
		-1.14	102.086	99.6338	98.8731	97.4031	95.3268		-1.14	103.296	98.7169	99.9694	97.2909	93.0858		-1.14	101.352	98.2216	98.2709	95.9437	92.0858
		-1.08	102.413	99.5405	98.3414	97.2317	95.4072		-1.08	102.819	98.2988	98.7116	97.6479	93.6329		-1.08	101.388	97.7276	97.5828	95.7743	91.4333
		-1.02	102.043	98.9935	98.2112	97.2972	93.5758		-1.02	102.97	98.143	99.1257	96.7956	91.5486		-1.02	101.898	96.7867	97.6622	95.2192	89.5234
		-0.96	101.41	99.6727	97.3804	96.1703	92.9277		-0.96	102.394	97.5749	98.1608	96.3805	90.408		-0.96	100.668	97.1557	96.9817	94.3929	88.6678
		-0.9	101.851	98.5277	97.5003	96.0257	91.6733		-0.9	101.937	98.0913	98.1474	94.753	89.2798		-0.9	101.498	97.0577	96.632	93.1016	86.44
		-0.84	101.06	98.5315	97.5073	95.3961	90.1343		-0.84	101.492	97.9427	97.3669	95.388	87.6196		-0.84	99.3549	96.8338	96.7259	92.5618	84.787
		-0.75	101.049	98.4791	96.6314	93.9088	87.43		-0.75	101.433	97.8637	96.9399	93.243	83.9365		-0.75	99.6844	96.0482	95.1421	91.0598	80.168
		-0.68	100.448	97.5347	96.0316	92.9294	84.772		-0.68	101.099	96.669	95.3681	91.4891	79.8987		-0.68	99.0663	95.6631	94.7044	89.1314	76.2827
		-0.66	100.757	97.7062	95.0345	92.8787	83.7515		-0.66	100.902	96.6422	95.5721	91.184	79.3618		-0.66	99.2853	94.6859	93.1228	88.3468	74.6852
		-0.6	100.448	96.3491	94.8238	91.4882	80.6488		-0.6	100.185	94.16	93.3472	88.9374	74.6899		-0.6	98.346	93.7844	92.002	85.9235	70.4468
		-0.54	99.1625	95.9648	93.5825	89.3201	76.7828		-0.54	98.6387	93.745	91.6377	85.4084	69.9662		-0.54	97.3148	92.3141	89.393	82.807	64.7364
		-0.48	98.0814	95.1965	92.2101	86.4599	71.7609		-0.48	97.3663	92.2022	89.559	83.0372	62.8238		-0.48	95.4028	90.6674	87.4631	78.7552	57.6887
		-0.42	97.1005	93.3213	89.0509	83.8251	65.0717		-0.42	95.6045	89.6548	86.4092	77.8793	55.3356		-0.42	93.837	87.7072	83.5527	74.3873	49.5916
		-0.36	95.2865	90.8851	85.7399	77.937	56.8166		-0.36	93.5948	86.7366	82.198	72.4673	47.042		-0.36	91.4438	84.9552	78.6483	67.4701	41.4682
		-0.3	92.2649	86.6189	80.7359	71.4485	46.3827		-0.3	88.9749	81.67	75.6163	63.5723	36.237		-0.3	87.1938	79.5618	72.3311	58.078	31.541
		-0.24	86.986	81.9619	74.3648	62.4896	34.3543		-0.24	82.4153	76.116	68.0248	54.0508	26.6705		-0.24	80.3959	73.0914	63.6088	48.589	22.7538
		-0.18	78.3681	73.6377	64.6019	50.0913	22.4272		-0.18	72.91	66.584	56.5771	41.2667	16.6961		-0.18	71.1678	63.0665	52.6963	35.9265	14.7251
		-0.12	63.6176	60.7372	51.1932	34.6874	12.017		-0.12	56.4723	52.6708	42.3596	27.072	9.26555		-0.12	55.7344	49.4704	39.2332	24.0975	8.51469
		-0.06	40.1916	42.3418	33.3424	18.4267	4.37819		-0.06	33.3183	34.5123	26.3373	14.5692	4.03148		-0.06	35.4858	33.43	24.9996	13.9779	4.39947
		0	12.4639	19.1518	14.4577	5.8465	2.0627		0	12.1649	16.6376	12.0184	5.2569	2.3441		0	15.6062	17.4226	12.3681	5.9496	2.52408
		0.06	2.38171	3.13885	2.94458	1.9983	2.19704		0.06	2.27927	4.24092	3.4326	2.3633	2.16116		0.06	3.6437	5.77412	4.27317	2.6915	2.42123
		0.12	13.0054	3.15554	2.44137	3.7487	5.19802		0.12	6.64753	2.40997	2.2054	2.5689	3.19089		0.12	3.72852	2.19655	2.41021	2.6938	2.54215
		0.18	32.8474	14.2013	10.6394	11.5818	9.70173		0.18	19.5505	6.39201	4.95395	5.7509	4.93797		0.18	10.614	4.17846	3.42808	3.6325	3.84117
		0.24	49.4479	29.5398	22.0236	20.3846	14.9599		0.24	32.8689	15.203	11.3661	10.6284	7.69387		0.24	21.8182	9.64199	7.18316	7.2719	5.17408
		0.3	60.0302	41.5911	32.5096	28.5332	19.2538		0.3	42.7741	24.5588	18.6668	16.0195	10.271		0.3	31.1789	16.6299	11.9663	10.6877	7.24289
		0.36	66.8489	49.9556	39.7976	34.4392	22.7313		0.36	49.5624	31.3547	24.4535	20.9431	12.1573		0.36	38.357	22.4854	16.651	14.3042	8.5974
		0.42	69.5902	54.8884	45.054	37.7778	24.7553		0.42	54.4607	36.9643	28.327	22.5919	13.7036		0.42	43.2515	27.441	20.512	16.2405	9.53927
		0.48	71.2123	57.5982	47.7077	39.5105	25.7635		0.48	54.8837	39.3603	30.4645	24.4199	14.4096		0.48	44.4832	29.8469	22.5002	17.9278	10.373
		0.54	70.9961	58.1638	48.1477	39.4693	26.0464		0.54	55.0704	40.3494	31.7945	24.511	15.4729		0.54	45.7054	30.9974	23.748	18.179	11.0743
		0.6	69.0635	56.9676	47.4306	38.6155	25.8897		0.6	51.1376	38.4192	30.1377	24.2323	15.3613		0.6	43.5622	30.7276	24.0324	17.8609	11.0764
		0.66	67.4413	53.955	44.3208	37.291	25.6311		0.66	47.4748	36.1508	29.2672	22.7301	15.6607		0.66	40.9434	29.3272	22.5614	17.8602	10.9868
		0.68	66.6645	53.5258	43.502	35.7138	26.1934		0.68	46.9361	35.2449	27.9996	22.5884	15.3795		0.68	39.4055	28.5485	22.6836	17.1366	11.5962
		0.75	65.2808	50.3358	41.0755	35.4943	27.7776		0.75	44.1077	32.0274	26.3727	22.2475	16.4978		0.75	37.6365	26.285	20.5293	17.3725	11.6415
		0.84	68.5286	51.2671	42.1441	38.5202	33.7709		0.84	45.9641	31.3589	26.6456	24.0216	19.8078		0.84	36.9121	26.1554	21.1604	17.8065	14.6038
		0.9	73.4815	55.5874	47.3062	44.2806	40.2116		0.9	51.7067	34.4965	29.4172	27.3454	23.7018		0.9	41.4374	27.1647	22.578	20.1087	16.6471
		0.96	80.9977	63.1168	54.9986	53.2498	48.8385		0.96	61.9282	40.1933	34.0542	34.4629	30.4135		0.96	48.6177	31.9178	25.5118	24.8741	21.0657
		1.02	87.6499	72.5036	65.1017	64.0817	57.297		1.02	73.5588	51.7282	44.8446	43.6237	37.9303		1.02	61.068	39.0233	33.2833	32.3435	26.4201
		1.08	92.8735	80.7008	74.2437	72.8568	66.0457		1.08	83.1895	63.7349	57.1839	54.9337	46.1371		1.08	72.0602	51.3151	43.9561	41.7235	33.9188
		1.14	96.3062	87.3626	81.691	80.0012	73.2564		1.14	90.3583	73.969	68.2531	65.5165	54.8336		1.14	82.153	62.9008	55.049	51.9696	41.5496
		1.2	98.1306	91.7268	87.1094	84.8761	78.4348		1.2	93.9418	81.9128	76.5421	73.9263	63.2342		1.2	87.3539	72.2293	65.2026	60.9528	49.8887
		1.26	99.4437	94.2323	90.7136	88.96	83.1042		1.26	96.664	86.8892	82.0981	80.078	69.7548		1.26	92.4318	79.5323	73.0711	70.0858	57.8454
		1.32	100.498	95.6041	93.1234	91.1791	86.7081		1.32	98.2972	90.625	87.2079	85.243	75.3886		1.32	94.7016	84.4451	79.9235	76.0243	63.6559
		1.38	101.375	97.1677	94.5095	93.0254	88.737		1.38	99.7825	92.8667	89.75	88.3875	80.5011		1.38	96.1783	88.3418	84.1722	81.1969	70.6287
		1.44	102.046	97.7387	95.7587	94.3776	90.7771		1.44	100.625	94.8892	92.9567	91.0301	83.9966		1.44	98.5892	91.036	87.8764	85.4953	74.9615
		1.5	101.92	98.2405	96.7981	95.2857	92.4067		1.5	101.633	96.1361	94.3974	93.6088	86.3866		1.5	98.8547	92.8515	90.8798	87.451	80.0126
		1.56	102.703	99.0607	97.5799	96.4674	93.7054		1.56	101.873	96.6123	96.0514	94.2261	88.539		1.56	100.296	93.9541	92.71	90.4106	82.8653
		1.62	102.417	99.2845	98.2858	96.9667	94.9201		1.62	102.389	97.0621	96.6663	95.8026	90.1462		1.62	100.191	96.0147	94.5122	91.8583	85.6431
		1.68	103.076	99.6621	97.8702	96.8918	95.4142		1.68	102.854	97.6486	97.2838	96.4377	93.1712		1.68	101.13	95.8396	94.9304	93.6553	88.1495
		1.74	102.646	99.5249	98.2651	97.5308	95.8213		1.74	103.506	97.5883	97.0985	96.8989	92.9655		1.74	101.839	96.368	96.3523	94.1189	89.5889
		1.8	103.023	99.7411	98.4463	98.1591	96.3966		1.8	102.662	99.0235	98.6099	97.894	94.0818		1.8	101.154	97.4657	96.8816	95.3927	90.8811
		1.86	102.954	99.6862	98.8876	97.8897	96.6463		1.86	103.945	99.0017	99.0582	98.0536	94.8597		1.86	101.26	98.2073	97.9654	94.8672	92.312
		1.92	103.027	100.309	98.9573	98.1126	97.248		1.92	103.04	98.5719	99.207	98.8306	95.2489		1.92	101.583	97.9981	97.53	96.2966	92.4493
		1.98	103.53	100.115	98.6375	98.1809	97.0948		1.98	102.759	98.5795	99.3914	99.0514	96.2869		1.98	101.939	98.0747	98.1477	96.9498	94.0093
		2.04	103.166	100.23	98.6122	98.3285	97.3304		2.04	103.681	98.8392	99.5686	99.3809	96.5717		2.04	102.265	97.4446	97.8422	97.4641	94.3782
		2.1	103.703	99.8391	99.0054	98.7376	98.1169		2.1	103.553	99.8929	99.1066	99.6727	97.3248		2.1	101.819	98.8249	97.8553	97.4995	95.311
		2.16	104.037	100.373	98.8121	99.1043	97.7632		2.16	104.138	99.0775	98.8112	99.6297	97.3155		2.16	102.861	98.5087	98.4252	97.5206	95.8953
		2.22	103.533	100.408	98.869	98.8612	97.8887		2.22	103.784	99.6604	99.7179	100.027	98.373		2.22	102.637	98.6036	98.4726	98.1904	96.0185
		2.28	103.775	100.262	99.1261	98.6741	98.9663		2.28	103.852	99.448	99.2803	100.189	97.8949		2.28	102.249	98.8714	99.4161	98.1084	96.6529
		2.34	103.386	100.338	99.3186	99.0791	97.8655		2.34	104.94	100.047	99.8201	99.9494	98.2783		2.34	103.787	97.9292	98.5791	98.533	96.4005
		2.4	103.465	100.407	99.1419	98.71	99.0549		2.4	104.361	99.8451	99.9169	100.413	98.3278		2.4	102.88	98.764	98.9929	98.8383	97.2516
		2.46	104.026	100.526	99.3654	98.9766	98.2502		2.46	104.17	99.8608	99.4056	100.549	99.4565		2.46	103.116	98.8473	98.9229	99.1401	97.8056
		2.52	103.131	100.657	98.8038	99.1681	98.8499		2.52	104.593	99.2319	99.466	100.499	98.725		2.52	103.535	98.9073	99.8154	98.4671	97.5803
		2.58	104.297	100.665	98.9304	99.0552	98.9439		2.58	103.303	100.176	99.49	100.544	99.2977		2.58	102.927	99.0233	99.3286	98.7854	97.5315
		2.64	104.251	100.886	99.421	98.7936	98.9841		2.64	103.634	99.7305	99.7788	100.699	98.5308		2.64	102.324	99.2732	99.3917	98.8172	97.9519
		2.7	103.747	100.952	99.2518	99.4182	99.0831		2.7	104.618	101.012	100.271	101.083	99.7311		2.7	103.298	98.8096	98.7235	98.9396	97.634
		2.76	104.037	100.74	99.4952	99.0639	98.7654		2.76	104.203	100.23	99.8436	100.13	99.8218		2.76	102.878	99.3435	99.6282	98.6464	98.6184
		2.82	103.63	101.072	98.9884	99.7874	98.6114		2.82	103.426	100.037	99.9036	100.932	99.2995		2.82	102.256	98.9516	99.5835	99.4512	98.2169
		2.88	103.941	100.542	99.1941	99.3503	99.3722		2.88	104.491	100.007	100.507	100.865	99.5016		2.88	102.353	99.3609	99.7342	98.776	98.7245
		2.94	103.711	100.941	99.8723	99.1879	99.1709		2.94	104.426	99.5368	100.169	100.675	99.8231		2.94	102.513	99.5544	99.7663	99.2445	98.9719
		3	104.363	100.972	99.2539	99.115	99.267		3	103.381	100.589	100.436	100.816	100.534		3	102.249	99.2046	99.3218	99.4938	99.2663
		3.06	104.066	101.093	99.6226	99.6601	99.1286		3.06	104.41	100.363	100.04	101.776	99.9699		3.06	102.92	99.1787	99.6462	99.0441	98.8721
		3.12	103.965	101.025	99.1564	99.4104	99.1547		3.12	104.037	99.7305	100.356	101.013	100.236		3.12	103.227	99.2122	99.4951	99.5705	99.1191
		3.18	104.04	100.85	100.247	98.8002	99.544		3.18	104.158	100.183	100.258	101.143	100.606		3.18	102.64	99.9257	100.45	98.9616	100.064
		3.24	103.794	100.78	99.8237	99.6164	99.6455		3.24	103.884	100.102	101.011	100.801	100.011		3.24	103.667	99.0971	99.9477	99.6131	98.962
		3.3	104.301	100.975	99.7059	99.244	100.058		3.3	103.871	100.769	100.277	101.244	99.9359		3.3	103.14	99.9046	100.693	99.3853	99.1502
		3.36	104.377	100.954	100.232	99.3482	99.5734		3.36	103.714	100.167	100.801	101.129	99.8372		3.36	103.047	98.8907	99.5704	99.7731	98.5163
		3.42	104.123	101.648	99.7669	99.6539	99.7287		3.42	104.294	100.094	100.774	101.23	100.242		3.42	102.902	99.8531	100.248	99.3584	99.6871
		3.48	104.245	100.935	100.425	99.3128	99.4902		3.48	103.838	99.7349	100.631	100.64	100.451		3.48	103.133	99.0264	99.4035	99.8332	99.6374
		3.54	104.021	100.758	99.6557	99.7252	99.7097		3.54	104.476	99.7072	100.641	101.242	100.531		3.54	102.32	99.3502	100.625	98.8912	99.4216
		3.6	103.897	100.431	99.7109	99.2337	100.079		3.6	103.54	99.9964	100.378	101.363	100.126		3.6	103.122	99.008	99.9228	99.6028	98.6089
		3.66	104.034	100.555	99.9473	99.4611	99.7403		3.66	103.999	99.6921	100.559	101.155	100.348		3.66	102.875	98.7931	100.499	99.5055	99.2934
		3.72	103.97	100.878	99.3157	99.7066	99.4438		3.72	104.165	99.8099	101.188	101.196	100.825		3.72	102.599	99.1267	100.307	99.8005	99.6027
		3.8	103.966	100.615	100.153	99.8092	99.7084		3.8	103.861	99.5336	101.135	100.839	100.396		3.8	103.704	99.0416	100.243	99.9664	99.8898
		3.84	103.576	100.821	100.215	99.4879	99.7027		3.84	104.213	99.1579	100.54	101.694	100.503		3.84	102.501	99.1934	100.329	99.2145	99.4591
		3.9	104.009	100.433	99.9299	99.658	99.5465		3.9	104.953	100.185	101.177	100.463	101.259		3.9	103.983	99.0582	100.448	99.2167	100.065
		3.96	104.259	101.26	100.402	99.6836	100.147		3.96	103.847	99.1556	101.186	101.119	100.881		3.96	102.352	99.3524	101.019	99.6418	100.215
		4.02	104.305	100.798	99.6719	99.3148	100.147		4.02	103.66	99.6372	100.957	101.316	100.4		4.02	103.473	98.7241	99.6544	100.568	99.6338
		4.08	104.027	100.767	100.14	100.036	99.6426		4.08	104.072	100.067	101.178	101.165	100.377		4.08	102.606	99.8038	100.601	99.6557	100.576
		4.14	103.975	100.936	99.6661	99.3709	100.247		4.14	103.403	100.582	101.36	101.274	101.39		4.14	103.013	100.078	100.142	99.7628	100.194
		4.2	103.951	101.385	100.065	99.281	99.7565		4.2	104.483	99.9621	100.313	101.108	99.9536		4.2	102.934	99.5275	100.363	98.776	99.8352
		4.26	104.093	101.115	100.066	100.014	99.3742		4.26	103.779	99.4404	101.136	101.513	101.141		4.26	103.183	99.446	99.9495	99.8816	99.7864
		4.32	104.053	101.116	99.6159	99.3943	99.79		4.32	104.303	99.9888	101.053	101.285	100.669		4.32	103.153	100.612	100.723	100.312	100.297
		4.38	104.466	100.929	99.7458	99.3947	99.9143		4.38	104.085	100.651	101.103	101.3	100.582		4.38	102.97	99.8016	100.685	99.8296	99.0699
		4.44	104.452	101.574	100.216	99.6712	99.7768		4.44	104.407	100.321	100.924	101.632	100.861		4.44	102.6	99.9212	100.139	100.177	100.282
		4.5	104.382	101.383	99.6856	99.3552	99.4674		4.5	104.714	100.608	101.001	100.799	100.42		4.5	104.06	100.011	100.112	98.8002	99.907
		4.56	104.389	101.304	100.332	100.023	99.8915		4.56	104.007	100.25	101.701	101.275	100.146		4.56	102.395	99.8755	100.876	99.6597	98.9737
		4.62	104.521	101.354	100.239	99.6704	99.9636		4.62	104.657	100.748	100.763	101.25	100.451		4.62	103.027	100.575	100.413	99.3736	100.41
		4.68	104.158	101.182	100.342	99.3684	99.4376		4.68	103.393	100.815	101.2	101.171	100.897		4.68	103.531	99.5692	100.031	99.9987	99.4717
		4.74	104.203	101.384	100.004	100.032	100.319		4.74	103.899	100.419	100.719	101.637	101.174		4.74	103.108	99.9637	100.581	99.5319	100.136
		4.8	104.947	101.23	100.438	99.5184	99.5051		4.8	104.279	100.687	101.907	101.123	100.398		4.8	103.656	99.4183	100.707	99.7359	99.5313
		4.86	104.03	101.114	100.154	99.5867	100.102		4.86	104.112	100.632	100.981	101.467	100.717		4.86	102.381	100.602	101.471	99.501	100.19
		4.92	104.121	101.534	99.9253	99.6366	100.388		4.92	104.357	101.08	101.533	100.797	100.856		4.92	103.824	99.6238	100.802	99.7834	99.5882
		4.98	104.444	101.705	100.472	99.8096	100.391		4.98	104.337	100.723	101.71	101.074	100.249		4.98	102.9	100.187	101.665	99.978	100.032
		5.04	104.227	101.637	100.385	100.014	100.165		5.04	103.536	100.745	101.274	101.314	100.955		5.04	103.189	99.2485	100.046	100.126	99.7733
		5.1	104.757	101.275	100.56	99.6069	100.413		5.1	104.948	100.823	100.924	101.275	100.836		5.1	103.142	100.198	100.578	99.4862	100.105
		5.16	103.982	101.779	100.249	99.9378	100.331		5.16	103.99	100.174	101.196	100.874	101.45		5.16	103.045	99.6104	100.56	99.9991	100.167
		5.22	104.374	100.821	100.577	99.5105	100.233		5.22	103.82	100.934	101.125	101.375	100.719		5.22	102.976	100.828	100.246	99.7651	99.6266
		5.28	104.445	100.959	99.8221	99.7474	100.318		5.28	103.798	100.502	100.932	101.541	100.328		5.28	103.07	99.953	100.376	100.414	99.1606
		5.34	104.506	101.554	99.8714	99.7544	99.694		5.34	103.694	100.948	100.917	101.095	101.158		5.34	102.901	99.9154	100.161	99.9256	100.64
		5.4	104.615	101.377	99.9697	99.6733	99.59		5.4	104.46	100.312	100.683	100.998	100.519		5.4	103.229	99.4733	100.425	99.6687	99.6704
		5.46	104.785	101.538	100.316	100.316	99.5647		5.46	103.501	100.894	101.076	101.248	100.863		5.46	102.908	99.7994	100.152	100.421	99.7553
		5.52	104.561	101.461	99.9258	99.8245	99.7838		5.52	105.249	100.576	101.674	100.787	100.685		5.52	103.323	100.702	101.055	99.1419	100.109
		5.58	104.597	101.486	100.107	100.066	99.9872		5.58	104.202	100.595	101.427	100.871	100.689		5.58	102.921	98.9727	100.388	100.548	99.525
		5.64	104.417	101.755	100.284	99.3222	99.9188		5.64	104.379	100.299	100.956	101.257	101.002		5.64	103.192	100.541	101.222	99.5539	100.834
		5.7	104.35	101.375	100.103	100.117	100.006		5.7	104.184	100.574	101.654	101.172	100.66		5.7	103.917	99.6596	100.335	100.156	99.5973
		5.76	104.596	101.808	99.8747	100.027	100.068		5.76	105.551	100.204	100.68	101.275	100.884		5.76	103.555	99.9216	100.292	99.6539	100.597
		5.82	104.624	101.219	100.107	99.8183	99.9718		5.82	103.943	99.9598	101.254	100.73	100.284		5.82	103.127	99.5866	100.165	99.4239	99.5056
		5.88	104.657	101.219	100.269	99.6119	99.7399		5.88	103.859	100.93	100.933	101.759	100.621		5.88	102.597	100.237	100.801	100.121	99.9372
		5.94	104.722	101.603	99.8805	99.4755	100.07		5.94	103.98	100.311	101.114	100.984	100.665		5.94	103.713	99.9727	100.518	100.119	99.8465
		6	104.562	101.81	100.526	99.6547	99.9669		6	103.877	100.006	101.313	101.051	99.9372		6	103.238	99.8016	100.693	99.4073	99.3697

## Sheet: Figure 3a
Figure 3a
		Data were exported by 9.4 T paravition 6.0.1 software and analyzed by MATLAB after normalization.
	pH 5.9							pH 6.5							pH 7.1							pH 7.5							pH 8
	Frequency offset from water(ppm)	0.6 μT	0.8 μT	1.0 μT	1.2 μT	1.8 μT		Frequency offset from water(ppm)	0.6 μT	0.8 μT	1.0 μT	1.2 μT	1.8 μT		Frequency offset from water(ppm)	0.6 μT	0.8 μT	1.0 μT	1.2 μT	1.8 μT		Frequency offset from water(ppm)	0.6 μT	0.8 μT	1.0 μT	1.2 μT	1.8 μT		Frequency offset from water(ppm)	0.6 μT	0.8 μT	1.0 μT	1.2 μT	1.8 μT
	-6	100	100	100	100	100		-6	100	100	100	100	100		-6	100	100	100	100	100		-6	100	100	100	100	100		-6	100		100	100	100
	-5.94	99.9881	99.9016	99.2099	99.4464	100.229		-5.94	99.2044	99.6579	99.3297	99.1978	99.4255		-5.94	100.268	99.6228	98.4213	100.449	99.6716		-5.94	99.9621	98.1867	100.219	100.957	99.6365		-5.94	100.092	99.6099	99.3229	99.1957	99.7752
	-5.88	100.033	99.4322	98.5609	99.685	99.7845		-5.88	99.4756	99.7133	99.3825	99.3928	99.6964		-5.88	100.131	99.9962	100.176	100.374	100.047		-5.88	99.9011	99.7667	100.518	99.4349	99.9355		-5.88	99.6944	99.7589	99.7506	99.6824	100.288
	-5.82	100.118	99.4326	99.5432	99.6697	100.384		-5.82	99.4515	99.2154	99.2395	99.0455	99.4028		-5.82	100.861	101.711	100.136	101.96	100.402		-5.82	99.7913	99.7592	100.592	101.117	98.8513		-5.82	99.9919	99.1616	99.9148	100.066	99.8564
	-5.76	100.567	99.8103	98.6747	99.9379	99.8668		-5.76	99.9955	100.314	99.018	99.1641	99.9541		-5.76	100.202	99.9919	99.4764	99.8059	99.234		-5.76	100.639	99.0279	101.89	99.9889	98.8031		-5.76	99.9426	99.8251	99.6648	99.8527	99.979
	-5.7	100.34	99.3646	99.1393	99.8388	100.099		-5.7	99.6509	99.9364	99.3624	99.1957	99.2178		-5.7	101.246	99.2084	100.415	101.506	99.8716		-5.7	100.779	99.0297	100.498	100.114	100.002		-5.7	100.57	99.5442	99.3121	99.5357	99.5527
	-5.64	100.465	99.6119	98.9527	99.1166	99.852		-5.64	99.9126	99.568	99.7606	99.2943	99.7412		-5.64	100.496	100.363	98.161	99.9167	98.4942		-5.64	100.611	98.3421	99.2751	100.16	100.238		-5.64	100.676	99.1487	99.8008	99.6303	99.5408
	-5.58	100.526	99.6626	99.4258	99.6623	99.6851		-5.58	100.042	99.4534	99.4774	99.3633	99.5699		-5.58	101.763	99.5818	100.173	101.93	100.993		-5.58	100.876	99.1133	99.7839	100.498	99.8348		-5.58	100.231	99.5591	100.613	100.058	100.405
	-5.52	100.807	99.3044	98.5586	99.6197	99.7234		-5.52	99.9588	99.4366	99.0391	99.5062	99.7902		-5.52	100.041	100.388	98.837	101.126	100.839		-5.52	100.192	98.2134	100.469	100.466	100.744		-5.52	101.014	99.2692	100.16	100.101	100.071
	-5.46	101.008	99.6319	99.5493	100.458	100.201		-5.46	99.996	100.074	99.2944	99.3744	100.024		-5.46	101.151	98.4459	99.4668	101.365	100.859		-5.46	100.435	99.3649	99.701	99.5084	99.4488		-5.46	100.596	99.3933	99.4329	100.267	100.457
	-5.4	101.138	99.5937	99.1988	99.4969	99.3868		-5.4	100.039	99.1074	99.518	99.5014	99.8825		-5.4	100.831	101.479	97.7352	100.379	99.7928		-5.4	101.01	99.6522	100.859	100.942	100.529		-5.4	100.566	99.7973	99.3324	100.203	100.013
	-5.34	101.288	99.1525	99.403	100.189	100.188		-5.34	100.546	99.6937	99.7447	99.3417	99.5636		-5.34	101.228	100.777	99.8537	101.284	100.978		-5.34	100.395	99.2189	99.6309	99.093	99.3355		-5.34	101.42	99.7335	100.347	100.483	100.361
	-5.28	101.396	100.132	99.3696	99.9741	99.6855		-5.28	100.155	99.6239	99.3155	100.139	99.5478		-5.28	100.954	100.046	99.507	100.68	101.516		-5.28	100.566	98.1336	99.9144	100.338	100.689		-5.28	101.19	99.4296	99.71	100.549	100.305
	-5.22	101.08	98.9471	99.4676	100.136	100.056		-5.22	100.201	99.1098	99.2654	99.8234	99.5214		-5.22	103.196	100.068	100.272	100.88	100.948		-5.22	100.978	100.275	100.337	100.476	98.9027		-5.22	101.155	98.6899	100.207	100.678	101.009
	-5.16	101.459	99.5551	99.3794	100.393	99.9468		-5.16	99.9498	99.4462	99.3366	99.3797	99.0487		-5.16	101.716	99.4591	99.7655	101.302	100.808		-5.16	100.486	99.1907	100.386	100.375	99.9486		-5.16	101.451	99.607	100.153	101.053	101.001
	-5.1	101.921	99.2077	99.4077	100.075	99.9889		-5.1	100.49	99.7639	99.3608	98.9907	99.9562		-5.1	101.887	100.069	99.3744	100.275	101.269		-5.1	100.444	99.6695	99.7989	99.7947	101.107		-5.1	101.437	99.3853	99.7765	99.9077	100.631
	-5.04	101.569	99.6236	99.3747	99.5187	99.8691		-5.04	100.442	99.3707	99.4668	99.7813	99.6195		-5.04	102.317	99.5137	100.953	102.476	102.028		-5.04	101.319	98.5265	101.3	100.555	102.091		-5.04	101.41	99.6149	99.8454	100.589	100.817
	-4.98	101.335	99.4791	99.0428	100.286	99.7836		-4.98	100.764	99.439	99.3403	99.5394	99.4756		-4.98	101.654	100.056	99.6677	100.465	100.466		-4.98	101.312	99.2278	100.828	99.783	100.023		-4.98	101.746	99.4162	99.8431	100.835	100.421
	-4.92	101.774	99.3272	99.1505	100.339	100.355		-4.92	100.763	99.9379	98.8788	99.8408	99.7539		-4.92	102.651	99.264	99.8273	102.594	101.029		-4.92	100.923	99.3569	100.998	100.694	99.3937		-4.92	101.863	99.4351	99.9684	100.973	100.561
	-4.86	101.231	99.6294	99.4044	100.296	99.907		-4.86	100.439	99.8313	99.1267	99.5815	99.2695		-4.86	101.397	100.428	99.7937	101.418	100.161		-4.86	100.57	99.8488	99.6988	100.418	100.246		-4.86	101.279	99.6887	100.155	100.868	100.536
	-4.8	101.354	98.9778	98.8455	100.185	99.7799		-4.8	100.676	99.5031	99.4547	99.7881	99.3069		-4.8	103.565	100.104	100.745	102.854	102.459		-4.8	100.75	100.49	100.357	100.648	100.33		-4.8	101.183	99.2627	99.2202	100.92	100.149
	-4.74	102.043	99.4376	98.9741	100.159	99.6735		-4.74	100.748	100.337	99.7226	99.2279	99.4329		-4.74	101.591	100.348	99.0517	101.029	98.8537		-4.74	101.095	99.2123	100.773	99.9492	99.0176		-4.74	101.546	99.2304	100.089	100.795	99.5731
	-4.68	102.244	100.117	99.1932	100.247	100.535		-4.68	100.697	99.8915	99.4315	99.4192	99.5915		-4.68	102.073	99.237	100.522	101.778	100.995		-4.68	101.222	98.972	100.419	100.596	99.2143		-4.68	101.131	99.9457	99.956	100.552	100.99
	-4.62	102.351	99.3907	99.1245	100.037	99.495		-4.62	101.103	99.2503	99.4563	99.132	100.019		-4.62	102.213	100.969	99.6059	101.566	100.607		-4.62	101.832	98.7392	100.196	100.495	100.551		-4.62	101.156	99.46	99.3765	100.684	100.411
	-4.56	102.523	99.8527	99.6268	100.121	99.8497		-4.56	100.868	99.6574	99.6841	99.386	99.0371		-4.56	103.462	99.357	100.501	102.241	101.743		-4.56	101.339	99.8592	99.8866	100.075	99.4745		-4.56	101.485	99.0884	100.197	101.362	100.712
	-4.5	102.287	99.5219	98.7787	100.541	99.9505		-4.5	101.443	99.6325	99.461	99.9257	99.3148		-4.5	103.021	100.951	99.8866	102.019	101.208		-4.5	101.288	99.6982	99.8502	100.324	100.655		-4.5	101.818	99.0585	99.5299	101.402	100.958
	-4.44	102.55	99.7207	98.5628	100.36	99.8909		-4.44	101.552	99.7907	99.3028	99.5494	99.6279		-4.44	102.484	99.23	100.688	101.814	100.945		-4.44	101.137	98.9635	100.487	99.547	100.426		-4.44	102.075	99.316	99.4408	101.402	100.56
	-4.38	101.828	98.6976	99.2076	99.7739	100.149		-4.38	100.579	99.279	99.287	99.5141	99.6922		-4.38	102.144	99.9881	99.285	101.158	101.201		-4.38	101.619	99.7686	100.463	100.468	100.856		-4.38	101.572	98.9738	99.3923	100.455	100.879
	-4.32	102.275	99.5049	98.1622	100.344	99.9052		-4.32	101.352	99.8036	99.0908	99.5815	99.6764		-4.32	102.555	100.037	100.113	101.815	100.583		-4.32	100.718	99.0969	100.692	100.72	99.2536		-4.32	101.417	99.202	99.6005	100.875	100.568
	-4.26	102.552	98.9533	99.1486	100.692	99.5634		-4.26	101.478	99.4366	99.4157	99.8714	99.2727		-4.26	101.588	99.331	99.7265	100.977	101.76		-4.26	101.268	99.7118	100.809	100.396	100.337		-4.26	102.018	98.9629	99.7359	101.073	100.481
	-4.2	102.448	99.1255	98.9713	100.25	100.096		-4.2	101.775	99.4978	99.7252	99.6385	99.903		-4.2	103.093	101.311	99.1327	100.867	100.999		-4.2	101.761	100.226	100.386	99.6989	99.989		-4.2	102.294	99.6921	100.053	101.153	100.854
	-4.14	102.221	99.7796	99.0952	100.216	99.5926		-4.14	101.63	99.8046	98.6188	99.0323	99.3111		-4.14	103.073	99.1084	100.105	101.892	101.556		-4.14	101.208	98.9889	100.15	101.378	99.1052		-4.14	102.097	99.2209	99.7275	101.461	100.514
	-4.08	102.552	99.1658	99.5683	100.665	99.9084		-4.08	101.804	99.3091	99.3798	99.8319	99.4887		-4.08	101.608	101.009	98.7626	101.129	100.762		-4.08	101.282	100.296	99.9492	99.745	99.9869		-4.08	102.191	98.9524	99.9069	100.854	101.014
	-4.02	103.583	99.1309	99.2122	100.025	99.9371		-4.02	102.15	99.5437	99.2343	99.611	99.7976		-4.02	103.912	100.095	100.282	102.252	102.545		-4.02	101.762	99.2297	100.518	99.8545	100.451		-4.02	102.132	99.4949	99.7235	101.52	100.66
	-3.96	102.891	99.2065	99.144	100.327	99.8742		-3.96	101.749	99.6803	99.2142	100.021	99.7307		-3.96	102.178	101.597	98.732	100.392	100.826		-3.96	101.539	99.3302	100.801	100.668	99.8563		-3.96	102.27	99.448	99.5238	100.477	100.501
	-3.9	102.952	99.7555	99.144	100.07	100.815		-3.9	102.082	99.7592	99.5786	99.2511	99.3396		-3.9	103.848	98.3384	100.266	103.325	101.401		-3.9	102.107	98.5519	101.574	101.455	99.5164		-3.9	102.797	99.588	99.7128	100.597	100.971
	-3.84	102.746	98.8748	98.5577	100.872	100.152		-3.84	101.543	99.8638	99.1182	99.4023	99.7507		-3.84	103.722	100.092	99.9268	101.05	100.188		-3.84	102.119	99.218	100.291	99.7412	99.743		-3.84	102.594	99.0351	99.3883	101.064	100.68
	-3.8	102.779	98.8375	99.1157	100.242	99.7715		-3.8	102.475	99.7033	99.7922	99.4287	98.9659		-3.8	104.315	99.4283	100.057	102.343	102.178		-3.8	102.914	99.7287	99.1157	100.742	100.433		-3.8	102.055	98.8931	99.7438	101.344	100.603
	-3.72	102.992	99.4314	98.7587	100.18	100.024		-3.72	102.006	99.699	99.4088	99.1061	99.5504		-3.72	101.676	100.165	99.8111	100.753	100.78		-3.72	101.771	99.324	101.322	100.167	101.384		-3.72	101.623	99.7434	99.2535	100.684	101.052
	-3.66	103.047	99.3687	99.1746	100.331	99.4455		-3.66	101.744	99.4376	99.3624	99.639	99.0987		-3.66	103.136	99.4299	99.8926	101.965	101.553		-3.66	100.865	99.1522	100.028	99.7111	99.6649		-3.66	101.816	99.2428	99.6259	100.613	100.328
	-3.6	102.872	99.4617	98.6478	99.8101	99.6638		-3.6	102.188	99.9919	99.0365	99.4529	99.397		-3.6	102.56	100.308	100.061	101.07	100.927		-3.6	101.838	99.4649	100.955	100.768	99.9775		-3.6	102.021	99.0705	99.5796	100.772	100.387
	-3.54	102.788	99.3413	99.319	100.069	99.5227		-3.54	101.9	99.7706	99.5465	99.0919	99.0228		-3.54	103.219	98.6523	99.8357	101.712	101.846		-3.54	101.799	99.2297	100.122	99.8206	99.7031		-3.54	101.994	98.9429	99.7212	100.952	100.283
	-3.48	102.878	99.7854	98.5818	99.9694	99.5611		-3.48	101.874	99.8447	98.7749	99.2737	99.0919		-3.48	103.139	100.011	100.766	101.471	100.984		-3.48	102.56	99.624	100.833	99.8174	99.4042		-3.48	102.146	98.91	99.5362	100.8	99.8371
	-3.42	103.013	99.3471	99.0809	99.9754	99.9644		-3.42	102.602	99.4992	99.4842	99.5973	99.2421		-3.42	102.935	99.464	99.549	101.664	99.7624		-3.42	102.13	99.9685	99.9941	100.47	98.2513		-3.42	101.745	99.319	99.8538	100.961	99.4727
	-3.36	103.474	100.071	98.5651	99.9157	100.09		-3.36	102.406	99.5556	99.1562	99.4292	99.1214		-3.36	103.007	98.9484	99.6809	101.864	101.297		-3.36	101.298	98.3383	100.811	99.973	99.8773		-3.36	101.699	99.1691	98.6446	100.344	100.368
	-3.3	103.133	99.3376	98.2355	100.088	99.2397		-3.3	102.575	99.3592	99.1583	99.5104	99.0307		-3.3	101.955	100.821	99.2994	101.5	100.297		-3.3	101.682	99.2903	100.652	99.9921	99.85		-3.3	101.842	98.6396	98.6085	100.88	100.52
	-3.24	103.466	99.6431	99.0957	99.3237	99.6471		-3.24	102.641	99.7085	99.4236	98.9644	99.3654		-3.24	103.297	97.8288	100.402	102.915	100.831		-3.24	101.993	99.6165	100.569	100.544	98.9814		-3.24	102.443	99.0625	99.5621	100.26	100.271
	-3.18	103.24	99.9502	99.1691	99.843	100.077		-3.18	102.001	99.5676	99.065	98.5907	99.4634		-3.18	103.021	99.7558	98.6792	100.955	100.016		-3.18	101.481	98.2956	100.38	100.921	99.7781		-3.18	102.309	98.925	99.5898	100.06	100.433
	-3.12	103.365	99.78	98.9843	99.8156	99.1981		-3.12	102.514	99.7639	99.691	98.88	99.0376		-3.12	103.218	98.3222	101.705	100.91	100.525		-3.12	101.029	99.6099	100.956	100.046	98.8849		-3.12	102.063	98.9479	99.794	100.074	100.295
	-3.06	103.363	99.1774	98.6501	100.082	99.3257		-3.06	102.252	99.4338	99.2153	99.6232	99.0244		-3.06	101.842	99.5774	98.9288	98.8735	100.369		-3.06	101.787	99.1828	100.923	100.082	99.7865		-3.06	101.852	99.3928	99.1265	100.644	99.9716
	-3	103.361	98.9686	98.8102	100.348	99.8511		-3	101.955	99.5948	99.1451	99.1567	98.7735		-3	103.838	99.0711	99.1285	101.462	101.807		-3	101.583	99.7245	100.068	99.3507	99.1136		-3	101.607	99.8132	99.2128	100.636	99.287
	-2.94	102.524	98.991	98.6412	99.7749	99.5981		-2.94	102.068	99.9226	99.6435	99.3623	98.7282		-2.94	103.517	98.534	98.6139	100.128	100.653		-2.94	102.669	98.9861	100.421	100.274	99.2264		-2.94	101.867	98.3382	99.166	100.072	99.6776
	-2.88	103.066	98.7495	99.1347	99.7369	100.013		-2.88	102.66	99.3812	99.1931	99.0366	99.0871		-2.88	104.025	99.1954	99.294	102.261	100.986		-2.88	102.662	99.4273	99.1559	99.3036	98.2629		-2.88	102.507	98.4109	99.8211	100.396	99.8388
	-2.82	103.806	99.8838	98.7429	99.578	99.2869		-2.82	102.625	99.9025	99.017	98.7251	99.0919		-2.82	103.21	99.532	99.1471	101.499	99.3086		-2.82	102.089	98.3007	100.251	100.12	98.5356		-2.82	102.054	98.5075	99.5322	99.9696	99.513
	-2.76	103.481	99.4256	99.4016	100.436	99.4344		-2.76	102.541	99.6588	99.6762	99.5805	99.2189		-2.76	103.324	98.795	98.6367	100.92	99.9857		-2.76	101.391	99.0893	100.15	99.8524	98.0662		-2.76	102.297	98.5414	99.3161	100.764	99.9092
	-2.7	103.418	99.856	99.2916	100.131	99.2975		-2.7	102.46	100.109	99.6472	99.2906	99.1045		-2.7	103.383	99.8022	98.8892	101.15	99.7648		-2.7	102.874	97.7811	100.101	100.793	99.2689		-2.7	101.843	99.1228	99.6473	99.675	99.2587
	-2.64	103.783	99.3384	98.8404	99.6938	99.6883		-2.64	102.564	99.3363	99.2179	98.9659	98.5511		-2.64	102.782	100.23	99.324	100.592	100.293		-2.64	101.799	98.8471	99.3886	100.078	98.1847		-2.64	101.698	98.5399	98.999	100.066	98.9578
	-2.58	103.49	99.4808	98.5702	99.8268	99.6448		-2.58	102.282	99.6431	99.1261	99.5041	98.8874		-2.58	103.875	98.8847	99.5507	100.541	99.4298		-2.58	102.141	97.9384	100.454	100.152	98.5062		-2.58	101.748	98.7362	99.0633	100.062	98.9749
	-2.52	103.332	99.3754	98.8153	99.8518	99.6194		-2.52	102.73	99.3344	99.2838	99.0339	98.5769		-2.52	103.121	99.9492	99.6833	100.628	99.1558		-2.52	102.169	98.9734	99.9888	99.4111	98.3379		-2.52	102.196	98.7068	99.2394	99.832	99.4397
	-2.46	103.523	98.842	99.553	99.6419	99.4173		-2.46	102.209	99.4261	99.0096	99.0229	98.3002		-2.46	104.265	99.1689	99.8189	101.159	101.677		-2.46	102.576	99.3949	100.282	99.3317	99.0475		-2.46	102.165	98.2057	99.3494	100.395	98.8568
	-2.4	103.121	98.9396	99.0976	99.6137	98.8026		-2.4	102.757	99.4151	99.3239	99.3206	98.792		-2.4	102.535	99.2608	98.6697	100.045	98.0482		-2.4	102.483	99.0598	100.199	98.9004	98.8325		-2.4	101.937	98.2694	98.8872	99.9673	98.233
	-2.34	103.051	98.4303	98.7253	99.9731	99.3951		-2.34	102.192	99.3172	98.9758	98.82	98.1268		-2.34	104.248	98.9182	100.119	102.081	100.051		-2.34	101.831	99.8362	100.131	99.6703	97.8585		-2.34	101.946	98.1778	98.6971	99.5345	98.2664
	-2.28	103.295	99.2733	98.6686	99.1101	98.7939		-2.28	102.753	99.1805	98.7833	98.4436	98.0241		-2.28	101.865	100.007	98.0045	99.8066	99.034		-2.28	101.601	98.9485	100.323	100.232	98.5634		-2.28	101.892	98.123	99.3071	99.2949	98.1137
	-2.22	103.467	98.9873	98.7828	99.6211	99.0001		-2.22	101.885	99.9498	98.6795	98.6481	97.9924		-2.22	103.305	97.564	99.9778	101.364	99.791		-2.22	102.147	99.0574	100.631	99.8656	98.5687		-2.22	101.531	98.4458	99.2907	99.5242	97.9145
	-2.16	103.572	99.1376	99.241	99.5349	98.6177		-2.16	102.918	99.7697	99.2158	98.9675	97.9508		-2.16	102.409	99.2997	98.23	99.4095	98.4817		-2.16	102.087	98.8584	98.4674	99.6518	98.1664		-2.16	101.647	98.2146	98.9239	99.4898	97.5262
	-2.1	103.483	99.111	98.7406	99.7577	98.496		-2.1	102.621	99.9632	99.1683	99.0555	97.7553		-2.1	103.14	98.7804	99.7775	100.483	99.2901		-2.1	101.869	99.4316	100.122	98.4554	96.9123		-2.1	101.173	98.2864	98.9408	98.9974	97.1181
	-2.04	104.079	99.4874	98.158	98.9392	97.948		-2.04	102.42	99.2144	99.2696	99.2226	97.5392		-2.04	102.323	99.1181	98.1442	100.28	98.4417		-2.04	101.541	98.4167	101.008	100.223	97.7635		-2.04	101.758	98.2953	98.3184	98.462	96.5516
	-1.98	103.361	99.3538	98.5373	99.1652	98.009		-1.98	102.436	99.6168	98.5782	98.422	96.9842		-1.98	103.078	99.4396	99.0505	100.791	96.4452		-1.98	101.432	99.6498	100.37	98.5057	96.0789		-1.98	101.251	98.3596	98.1322	98.9813	96.1026
	-1.92	103.451	99.2368	98.5795	99.4951	97.9179		-1.92	102.564	99.4185	98.9136	98.2038	97.4633		-1.92	102.911	98.5329	98.0567	100.142	96.2702		-1.92	102.65	97.8435	99.0355	99.2592	96.6663		-1.92	101.503	98.2141	98.1881	98.5187	96.1151
	-1.86	103.748	98.8375	98.1989	98.8799	97.7898		-1.86	103.097	99.7109	98.286	97.9914	97.0769		-1.86	102.64	98.7458	98.9378	99.5592	97.4124		-1.86	101.932	98.9959	99.0414	98.1998	95.6813		-1.86	102.554	97.9217	98.7676	98.4717	95.7501
	-1.8	103.571	99.3808	98.2875	98.9642	97.6589		-1.8	102.731	99.9212	98.3024	97.7448	96.6848		-1.8	103.949	99.3299	98.7626	100.341	96.5389		-1.8	102.589	99.2926	99.4993	97.9876	96.4502		-1.8	102.014	98.1688	98.4223	98.2677	95.1002
	-1.74	103.746	99.2446	97.6153	98.4208	96.6364		-1.74	103.046	98.9502	98.9047	98.0784	96.2779		-1.74	101.596	98.9544	96.965	99.0286	95.432		-1.74	102.106	99.5297	99.2051	98.5575	94.8274		-1.74	101.824	97.7987	97.7671	97.66	94.0268
	-1.68	103.388	99.3629	98.1037	98.1878	97.0878		-1.68	102.825	99.0391	98.6315	98.0979	96.0666		-1.68	102.336	97.1885	98.2852	98.9825	95.2045		-1.68	101.92	97.9172	99.3024	98.4009	94.0627		-1.68	101.573	97.8002	97.1792	97.6021	93.4387
	-1.62	103.846	99.1616	97.4078	98.3406	96.4366		-1.62	102.752	98.6888	98.5597	98.3556	95.8584		-1.62	101.527	99.331	96.6957	98.1781	94.7137		-1.62	101.183	98.1505	98.415	98.4718	94.4346		-1.62	100.64	97.5441	97.1904	97.2146	92.4186
	-1.56	104.251	98.8088	97.3461	98.292	96.9009		-1.56	103.161	99.462	97.745	97.866	95.354		-1.56	102.294	98.5464	98.6888	99.9509	94.4433		-1.56	101.011	98.8542	98.8065	98.4199	93.0394		-1.56	101.335	97.1421	96.6482	96.8093	92.1763
	-1.5	103.658	99.2446	97.9064	98.3536	95.8937		-1.5	102.469	99.171	98.246	97.5746	95.112		-1.5	101.308	97.6219	96.3772	98.5087	92.3178		-1.5	101.481	97.913	98.3524	97.8543	92.5757		-1.5	100.739	97.5755	96.8964	97.0461	90.5818
	-1.44	103.296	98.7553	98.1705	97.6161	95.3368		-1.44	102.349	98.9215	98.3293	97.5977	94.1201		-1.44	102.763	96.7384	97.3243	98.7632	91.9589		-1.44	101.591	98.9288	97.8228	97.9088	91.157		-1.44	100.668	96.6435	96.072	95.2117	88.9521
	-1.38	102.995	98.8835	97.6906	97.1594	94.1654		-1.38	102.506	98.8843	97.8968	97.5983	94.0827		-1.38	101.882	98.1709	95.4073	96.1598	90.1081		-1.38	102.553	97.7999	98.577	97.6283	91.5142		-1.38	100.501	96.8472	95.8723	94.8454	87.1873
	-1.32	103.52	98.5054	97.218	97.7634	93.1997		-1.32	102.572	98.7046	97.3299	97.019	92.4963		-1.32	101.525	97.4046	97.3093	96.6497	88.5975		-1.32	100.882	97.4915	98.5589	95.5815	88.3027		-1.32	100.133	96.376	95.1342	94.6424	86.1939
	-1.26	103.147	98.1004	96.7013	97.095	92.5116		-1.26	102.754	98.2258	97.0351	96.3992	91.5439		-1.26	100.284	97.7748	95.4098	95.5004	86.4213		-1.26	100.605	96.8977	96.8224	95.1529	86.8121		-1.26	99.6858	95.4679	94.751	93.477	83.6401
	-1.2	103.27	98.0136	96.2468	96.0823	90.9401		-1.2	102.025	98.4222	97.1854	95.4258	89.9284		-1.2	101.198	96.131	95.2238	94.8829	85.8654		-1.2	100.847	97.5403	95.7718	93.8813	84.0637		-1.2	99.9959	94.882	94.5321	92.4337	81.6228
	-1.14	103.099	97.8024	95.3273	96.3723	89.1054		-1.14	102.198	97.8359	96.1222	94.826	87.9077		-1.14	101.399	97.4489	93.1341	93.9067	82.7154		-1.14	99.9109	95.5692	96.4432	93.4554	82.5248		-1.14	99.6944	94.7435	92.793	91.3423	78.5899
	-1.08	102.679	97.2707	96.1438	95.6191	88.1088		-1.08	102.462	98.1016	96.0173	94.4408	86.4372		-1.08	100.691	95.1335	92.5319	91.7452	77.9682		-1.08	100.274	95.2336	94.481	90.6402	79.2388		-1.08	99.0391	94.2793	92.3827	90.6257	75.3277
	-1.02	102.954	97.362	95.1471	94.4443	85.7169		-1.02	101.845	97.2549	95.2294	93.6107	84.1566		-1.02	100.764	95.2243	91.4097	90.1881	76.0123		-1.02	100.915	95.3421	94.1691	91.3562	77.2332		-1.02	98.9761	93.8315	90.8039	88.0295	71.1572
	-0.96	102.639	96.7175	95.1128	92.9688	83.183		-0.96	101.689	97.0666	94.8101	92.088	81.4064		-0.96	100.027	94.5094	90.1957	87.4972	70.6627		-0.96	99.3085	94.676	92.6569	88.7453	73.2465		-0.96	98.3893	92.9677	89.326	84.7751	67.3739
	-0.9	102.39	96.9993	94.0776	92.5019	80.9806		-0.9	101.545	96.6925	94.3597	91.0756	78.5302		-0.9	99.9918	92.8748	89.7843	85.7364	64.783		-0.9	99.4113	94.0028	92.674	86.6154	69.5294		-0.9	98.1436	91.8204	87.6343	82.446	62.4321
	-0.84	102.291	95.6421	92.918	90.1824	76.822		-0.84	101.234	95.8224	92.7265	88.8162	73.9965		-0.84	98.0676	92.8467	86.0793	81.3721	60.3929		-0.84	97.6704	93.1152	89.7045	83.8204	64.127		-0.84	97.4893	90.323	85.683	79.4955	57.2223
	-0.75	101.144	94.1343	90.985	86.7145	68.7574		-0.75	99.9749	94.5007	89.9472	84.1819	65.2668		-0.75	97.9418	87.704	83.7503	75.6178	50.6891		-0.75	97.9091	90.3274	85.6256	77.4377	55.0753		-0.75	95.2613	87.6908	81.8103	73.3452	47.1939
	-0.68	100.792	93.1133	88.0052	82.8941	61.7851		-0.68	99.1401	92.2745	87.834	79.9334	56.8971		-0.68	94.9819	87.1243	76.7585	67.0653	40.5488		-0.68	96.2844	87.7597	82.4341	72.0583	46.1456		-0.68	93.7237	84.8723	76.9073	67.0813	38.4422
	-0.66	100.078	92.4069	87.995	82.0755	58.6458		-0.66	98.9356	91.3317	86.1565	78.5288	53.8676		-0.66	94.7329	85.0525	77.3552	66.149	38.4122		-0.66	95.0805	87.1077	79.7246	69.6813	43.0539		-0.66	93.3283	83.7241	75.6066	64.0517	36.4447
	-0.6	99.4496	91.0124	84.3979	76.8167	50.7152		-0.6	97.7532	89.6407	82.5329	72.0082	45.2459		-0.6	92.241	81.6455	70.1721	57.396	28.6667		-0.6	94.354	83.8951	76.7091	63.3118	35.4984		-0.6	91.3861	79.569	70.3599	57.1812	29.6833
	-0.54	98.9546	88.293	80.4943	70.6138	41.1106		-0.54	96.1167	86.7298	78.1467	64.519	35.2036		-0.54	89.8107	75.5162	63.6229	48.6297	22.5416		-0.54	91.3442	80.351	70.958	55.1686	28.0038		-0.54	88.8642	75.272	63.6274	49.1665	23.0607
	-0.48	96.7195	84.7557	74.96	61.782	31.3918		-0.48	93.8835	82.0266	71.4528	55.5366	25.5378		-0.48	84.7506	69.3361	54.2463	38.6591	15.0707		-0.48	88.4235	75.4171	62.6038	46.0025	20.5939		-0.48	84.8788	69.5866	55.9446	40.3503	17.0619
	-0.42	94.0487	80.4858	67.1594	51.0791	22.3608		-0.42	90.0777	76.0413	62.4479	43.5683	16.7027		-0.42	78.1793	59.3188	44.5018	28.7153	9.34187		-0.42	83.3977	68.1947	53.1622	36.0315	14.5788		-0.42	80.2985	61.6502	47.2503	31.0294	11.7391
	-0.36	89.6635	73.1562	57.4847	38.3634	15.0256		-0.36	84.8498	66.8842	50.4282	30.5134	9.41807		-0.36	68.367	48.9259	31.4616	17.7953	5.43723		-0.36	76.7826	58.6723	42.1229	26.4749	8.83661		-0.36	73.1851	52.4613	36.7912	22.2522	7.47691
	-0.3	83.1327	62.6541	44.6803	26.364	6.87555		-0.3	75.4568	54.046	36.0215	17.9318	4.4648		-0.3	56.1657	35.53	20.359	10.6871	3.30342		-0.3	66.5449	47.2929	29.4895	16.3062	5.59397		-0.3	64.024	41.3242	26.6746	14.5424	4.29442
	-0.24	72.4123	48.31	30.194	14.1037	3.3001		-0.24	62.0425	37.5212	20.9093	7.83122	2.38039		-0.24	39.2918	22.9724	11.4217	4.81434	2.61293		-0.24	53.4476	35.0078	19.6077	9.5136	2.98766		-0.24	51.5384	29.6363	17.0241	8.15323	2.70579
	-0.18	56.5174	32.0689	16.5989	5.66242	2.02579		-0.18	41.4832	20.1708	8.62946	2.88695	2.28561		-0.18	21.9722	10.7955	5.67423	2.78622	2.59069		-0.18	36.2732	20.252	9.77661	4.26933	2.34632		-0.18	36.9129	17.8344	9.44644	4.22101	2.4114
	-0.12	35.8917	15.4216	5.69188	2.23491	2.53118		-0.12	19.6087	7.1232	2.82321	2.43277	2.82641		-0.12	9.15725	3.96511	2.71449	2.53568	2.66157		-0.12	20.1101	9.77266	4.06042	2.62329	2.27359		-0.12	21.945	9.09367	4.44229	2.61242	2.46549
	-0.06	15.0545	4.50756	2.38815	2.4473	3.01433		-0.06	4.74541	2.33401	2.45407	3.8387	4.30859		-0.06	2.8525	2.91528	2.73796	3.02519	3.7145		-0.06	7.29647	3.39066	2.69514	2.62467	2.91903		-0.06	8.95764	3.52407	2.34317	2.81731	3.05558
	0	3.51184	2.36663	3.09483	4.73977	4.92709		0	2.92742	4.07757	5.31513	7.47995	6.87443		0	3.31052	3.67911	4.04311	5.16528	4.69035		0	3.14528	2.77445	3.17722	4.10542	4.07128		0	2.83608	2.63211	2.67192	3.22313	3.66791
	0.06	4.37194	5.51734	6.74458	9.27423	7.39177		0.06	11.7134	10.7582	11.2334	12.2114	8.98394		0.06	8.53679	7.44176	6.85382	7.19806	5.66903		0.06	5.45481	5.35102	5.1796	6.79001	5.60058		0.06	4.03826	4.00055	4.30108	5.15248	5.1994
	0.12	14.2814	12.7926	13.138	13.4113	9.32474		0.12	23.5929	18.9353	16.8295	16.9912	11.4867		0.12	18.8435	11.3277	11.9594	11.428	8.55		0.12	14.7735	9.72117	9.42216	10.3904	7.9478		0.12	10.0181	8.47991	8.11817	9.09737	7.4634
	0.18	27.1379	20.808	18.8482	17.8626	11.4113		0.18	35.2182	27.2186	22.1984	20.1562	12.8588		0.18	25.6144	18.9746	14.5854	14.1236	9.56541		0.18	25.2456	17.0372	14.6411	14.4951	9.75501		0.18	20.1278	14.5466	13.035	12.3839	9.58216
	0.24	37.7365	27.9635	23.991	21.2776	13.2585		0.24	44.1619	32.7293	26.3792	22.7347	14.4998		0.24	36.3756	22.8379	20.3154	16.8672	10.8928		0.24	38.7594	24.6058	20.7626	18.2429	12.0925		0.24	30.7612	21.3143	17.7002	17.1797	11.207
	0.3	46.3611	34.1641	26.867	22.8798	14.6262		0.3	51.2377	36.9181	30.2279	24.6447	14.9266		0.3	42.6864	29.1595	22.1817	19.5748	12.0448		0.3	48.1728	32.1927	26.0983	23.2592	15.187		0.3	41.5773	28.7207	22.8643	20.9236	13.7726
	0.36	52.5054	37.5876	29.9334	25.0812	16.1095		0.36	55.7252	39.8798	31.6446	25.4718	16.0267		0.36	50.0161	34.0217	26.4721	22.8947	14.6922		0.36	56.4406	39.8717	31.2425	27.289	16.4658		0.36	51.1384	35.5617	28.638	25.2868	16.5782
	0.42	56.6227	40.2928	31.735	26.448	15.924		0.42	58.304	42.1497	32.7878	26.8626	16.7545		0.42	54.7089	37.2922	28.8338	23.7934	15.0927		0.42	63.8964	43.2667	36.0127	30.5954	20.0778		0.42	58.6193	40.8027	33.2227	28.92	19.5001
	0.48	58.717	42.7626	32.4753	26.8217	17.3492		0.48	60.6125	43.6808	33.0969	26.7151	17.9558		0.48	59.063	40.5555	30.892	26.3858	17.9676		0.48	68.6097	50.1962	40.0832	34.5337	21.5716		0.48	65.4377	47.3899	37.6699	33.5779	22.0502
	0.54	60.6457	43.4067	33.7182	28.0437	18.7731		0.54	61.0852	43.5341	33.5434	27.8619	19.5444		0.54	63.1615	44.0858	33.0678	29.2518	18.9119		0.54	73.5223	54.3561	44.9592	38.9194	24.7127		0.54	70.4744	52.3856	42.6396	37.3561	24.3205
	0.6	61.5074	43.8608	34.132	29.0422	20.5815		0.6	62.0265	44.3471	35.0531	29.9054	21.622		0.6	66.3338	46.61	36.4824	31.8254	21.4653		0.6	76.6596	59.1873	48.2425	42.2112	27.9612		0.6	74.2455	56.9073	46.9021	40.9197	27.2664
	0.66	62.9902	44.7792	35.644	31.0797	22.8991		0.66	63.9141	46.191	36.8346	32.2226	25.0944		0.66	69.0376	49.8528	40.4069	35.0572	24.5018		0.66	79.784	62.0652	53.5611	45.7249	31.8818		0.66	77.9477	61.4439	51.3058	45.2162	30.6205
	0.68	63.2182	45.2399	36.2068	31.9789	24.0784		0.68	64.0025	46.7727	38.091	33.8933	26.2119		0.68	69.5753	51.6373	41.4619	36.5421	25.0816		0.68	80.6907	63.4781	54.7524	48.209	31.8996		0.68	78.7396	62.5164	52.3141	46.5117	31.8829
	0.75	65.2585	47.6588	39.3622	36.2831	28.9826		0.75	67.39	50.9702	42.7499	39.7958	33.0025		0.75	75.0805	55.7973	46.4484	44.4104	30.2635		0.75	84.295	68.0948	59.3396	53.5546	36.8743		0.75	82.2143	67.1711	57.1201	51.3779	35.9981
	0.84	70.3955	53.9611	47.6592	45.8622	38.6745		0.84	73.9977	60.1168	52.6454	51.0191	42.8787		0.84	77.793	64.0443	52.8766	49.0232	37.2832		0.84	86.7225	74.1257	64.8703	58.4266	42.7491		0.84	85.4834	72.0136	62.8047	57.3157	41.8726
	0.9	75.7216	60.8271	54.3972	53.917	45.9214		0.9	79.756	66.8092	61.0387	59.5985	50.4531		0.9	83.7057	67.4707	59.3253	56.3591	44.0391		0.9	89.7623	77.0225	68.0623	63.1282	47.0927		0.9	87.686	74.6847	66.6215	61.8063	45.7263
	0.96	81.6569	68.8909	63.1825	62.1744	53.6302		0.96	85.1974	74.604	68.7431	67.7587	58.3955		0.96	85.1053	74.5208	63.7501	60.79	47.849		0.96	92.3311	80.0745	72.2713	67.0244	51.7208		0.96	89.2637	78.0477	70.1827	64.8273	49.8644
	1.02	87.1548	75.5211	70.9719	70.1121	60.5817		1.02	89.5623	80.8549	76.0973	74.7499	64.8278		1.02	88.8115	76.3246	70.2722	67.5409	55.3758		1.02	93.3691	82.0249	75.8671	71.5275	56.6834		1.02	90.6642	80.4627	73.3613	69.2132	54.2698
	1.08	90.9276	81.5429	76.8799	76.5161	67.2085		1.08	93.7851	85.3981	81.2862	79.6093	70.8236		1.08	91.0866	80.5621	73.7877	72.5615	59.0761		1.08	95.2675	84.0124	80.3435	75.9931	61.0084		1.08	92.146	83.0072	76.3464	72.8201	58.2549
	1.14	94.9856	85.5953	82.223	82.1121	72.5862		1.14	96.5372	89.7052	85.8226	84.2003	76.2386		1.14	93.2641	83.3736	78.0204	77.4582	65.5562		1.14	95.6441	86.8218	81.8162	78.0716	65.6853		1.14	93.5207	84.5833	78.9212	76.6889	62.838
	1.2	97.6055	88.5819	85.6136	84.9694	77.2725		1.2	98.4047	91.1712	88.113	87.4769	80.766		1.2	94.9704	86.5769	81.684	80.99	69.4507		1.2	97.3436	88.3643	85.1259	82.1689	70.3193		1.2	94.8187	85.6708	80.8307	78.9389	66.3147
	1.26	99.5767	92.1803	89.0669	88.1274	81.1605		1.26	100.18	94.1356	90.7441	89.5767	83.9832		1.26	96.1494	88.5303	84.8299	85.7471	73.999		1.26	97.4834	89.9903	86.7147	84.8528	72.7938		1.26	95.4841	88.0888	83.8034	81.6762	70.1037
	1.32	100.343	93.3934	90.6944	91.0185	84.4284		1.32	100.964	95.0922	92.8256	91.9742	86.2638		1.32	97.6748	91.1283	86.1777	86.5934	77.2977		1.32	98.7986	91.2549	88.5758	86.5916	76.1931		1.32	96.5806	89.5479	85.0916	84.5355	73.3006
	1.38	102.474	94.5867	92.7421	92.1873	87.5834		1.38	102.35	95.9218	93.8086	93.1184	88.1412		1.38	97.7462	92.8678	88.5721	89.9299	80.6263		1.38	98.6858	92.6077	90.263	88.2622	78.6053		1.38	96.708	91.1355	86.4843	86.2111	76.0429
	1.44	101.953	95.8853	93.8617	93.7638	88.6272		1.44	101.787	97.252	94.4795	94.3912	90.1313		1.44	99.9755	92.3922	90.6971	92.0758	83.6098		1.44	100.814	93.2752	91.6362	90.7381	81.6473		1.44	97.0933	91.9051	88.3775	87.838	78.7806
	1.5	103.151	96.9001	94.3334	94.8371	90.2884		1.5	102.505	97.7518	95.2726	94.7633	90.7111		1.5	99.2765	94.0457	92.3868	93.2593	86.1227		1.5	100.653	94.3934	93.9236	91.6345	84.6055		1.5	98.3329	92.9886	89.5534	89.5434	81.3685
	1.56	102.956	98.0518	96.0379	96.1092	92.3428		1.56	102.64	98.632	96.435	95.6798	92.1194		1.56	102.32	95.0708	93.8605	94.629	88.499		1.56	100.875	95.3383	94.611	93.0373	85.4352		1.56	98.07	93.4593	90.6391	91.1187	83.2655
	1.62	103.846	97.8472	96.3494	97.3159	92.956		1.62	103.632	98.2105	97.1828	96.9885	93.5952		1.62	100.751	98.0201	92.7778	93.4899	88.7683		1.62	100.952	96.8493	95.315	94.2592	87.9555		1.62	98.7781	94.0531	91.9804	91.6598	84.7317
	1.68	103.938	97.8717	96.9302	97.5605	94.3231		1.68	103.996	98.9254	97.3579	97.0306	94.3974		1.68	102.108	97.0972	96.2507	96.4862	93.0044		1.68	101.077	96.9812	96.6251	94.2353	90.3094		1.68	98.9918	95.306	92.9487	93.1778	86.8626
	1.74	104.46	99.0786	97.1771	97.529	95.1028		1.74	103.795	99.6803	98.2866	97.5609	94.9376		1.74	100.086	98.4875	93.6218	95.7388	91.7004		1.74	101.359	97.7177	95.9901	96.1043	91.7958		1.74	98.7284	95.5466	93.5677	93.7189	88.9373
	1.8	104.722	98.8582	97.7277	98.027	95.8049		1.8	103.808	99.3243	97.5736	97.9994	95.5948		1.8	102.381	97.4252	95.79	98.5303	93.6271		1.8	102.518	97.6084	97.0086	96.1652	91.6138		1.8	99.7406	95.7055	93.8126	95.0873	89.728
	1.86	104.423	99.3413	97.1734	98.7089	95.8326		1.86	103.576	99.7061	98.0656	97.9213	96.0439		1.86	102.296	98.9171	96.4444	97.7313	93.0945		1.86	102.536	98.9889	98.9772	96.6594	93.18		1.86	99.9345	96.1274	95.067	95.9357	90.1867
	1.92	104.971	99.0898	97.3925	98.8891	96.111		1.92	103.887	99.8748	98.0661	98.1116	95.8584		1.92	102.332	98.5237	96.5098	97.9014	94.4486		1.92	101.931	98.6861	97.0723	96.2245	92.3895		1.92	100.391	96.3924	94.5338	95.7505	91.0614
	1.98	104.945	98.969	97.4543	98.5083	96.7155		1.98	104.61	99.612	98.2502	98.4589	96.5467		1.98	101.285	99.5385	96.9464	98.9663	94.8343		1.98	102.309	98.9133	99.6384	98.1733	95.4044		1.98	100.531	96.8532	95.0969	96.1833	92.283
	2.04	104.764	99.3139	97.9129	98.8498	97.2191		2.04	104.449	99.7425	98.5181	98.217	96.5478		2.04	103.188	98.1395	96.3059	99.5263	96.7001		2.04	102.718	99.2006	97.9239	97.9426	94.6869		2.04	100.948	96.7182	95.9372	96.7164	92.8114
	2.1	104.248	100.098	98.5127	99.4131	97.9226		2.1	104.247	99.6818	98.786	98.7472	97.3072		2.1	102.427	99.1554	96.8961	99.9353	95.4266		2.1	103.257	98.6228	98.5755	98.9629	96.2378		2.1	100.406	97.1964	96.0128	97.2759	93.2468
	2.16	105.217	100.752	98.5637	99.7137	97.5586		2.16	104.266	100.733	99.076	98.7251	97.2387		2.16	103.418	98.2611	97.1546	99.5179	97.6416		2.16	102.454	99.2278	98.5396	98.2601	95.2984		2.16	100.68	98.0826	96.4727	97.7328	94.8084
	2.22	105.299	100.095	98.456	100.137	98.336		2.22	104.234	100.319	98.4216	99.2005	97.7906		2.22	102.331	99.846	97.695	99.7155	98.3593		2.22	102.938	99.5095	99.6726	98.8004	96.5971		2.22	100.547	97.9302	96.8366	98.1593	95.2228
	2.28	105.212	100.765	98.3999	100.46	98.3305		2.28	104.755	100.916	99.2074	99.2643	98.0831		2.28	101.786	100.617	96.1475	98.9549	97.5252		2.28	101.489	100.157	98.4203	99.301	96.7775		2.28	100.343	98.2535	97.1842	98.4488	95.7983
	2.34	105.475	100.083	99.5892	100.083	98.4748		2.34	104.214	100.684	99.5939	99.1868	98.4494		2.34	103.763	98.8793	98.9947	99.7365	98.7038		2.34	102.865	98.8809	100.826	99.8497	97.5076		2.34	100.301	97.845	98.016	98.5818	96.1111
	2.4	105.26	100.019	99.4741	99.8059	98.8156		2.4	104.947	100.155	99.6129	99.5114	99.0081		2.4	103.055	99.5158	97.563	99.1202	97.3043		2.4	103.326	99.4503	99.4362	99.2671	97.6062		2.4	100.412	97.8893	98.1255	98.157	96.2048
	2.46	105.623	100.106	99.6871	99.8879	99.2323		2.46	104.691	101.328	99.6514	99.3691	98.5464		2.46	103.117	98.9576	98.8904	101.476	99.1373		2.46	103.045	99.6137	99.2944	100.084	98.0851		2.46	101.06	98.4562	97.8518	98.9091	97.2407
	2.52	105.54	100.128	98.988	99.7522	98.9095		2.52	104.795	100.263	99.9889	99.4977	98.3398		2.52	102.844	99.7585	98.1712	99.1513	98.7778		2.52	103.891	100.058	100.278	99.2221	98.0106		2.52	101.187	98.2674	98.7778	98.7434	97.2566
	2.58	105.28	100.429	99.2545	100.522	99.2864		2.58	104.614	101.15	99.45	99.2447	98.5037		2.58	103.083	98.3481	99.1291	100.555	99.1952		2.58	104.051	99.7296	99.5218	99.9312	97.1315		2.58	101.053	98.7417	98.376	99.022	97.4468
	2.64	105.482	100.539	99.2652	99.6762	98.6986		2.64	105.283	100.821	100.086	99.5362	98.7414		2.64	101.749	100.329	97.2985	99.116	97.6948		2.64	104.066	99.6555	100.783	99.845	98.2917		2.64	101.453	99.0251	98.4324	98.8696	98.0348
	2.7	106.04	100.528	99.2452	99.7466	99.3438		2.7	104.674	101.215	99.7252	99.4044	98.7951		2.7	103.412	99.8363	98.7782	101.768	100.374		2.7	103.171	100.377	100.037	99.8471	97.5758		2.7	101.116	99.4172	98.3466	98.7526	98.6513
	2.76	105.393	100.864	99.6973	100.22	99.5542		2.76	104.57	101.008	100.099	99.7338	98.9749		2.76	102.855	101.291	98.2078	100.131	99.2185		2.76	104.042	100.103	100.794	100.019	98.3237		2.76	101.002	98.7153	97.6103	99.2359	98.1387
	2.82	105.341	100.526	99.8584	101.052	99.3553		2.82	104.728	100.978	100.008	99.6875	99.0186		2.82	103.362	100.51	98.5875	102.428	99.6406		2.82	103.614	100.653	99.3484	100.66	98.4423		2.82	101.212	98.7875	98.6457	99.5271	98.4407
	2.88	105.613	100.458	99.9239	100.573	100.017		2.88	105.079	101.119	99.9256	99.9262	98.8241		2.88	102.965	100.695	98.2534	101.176	99.9373		2.88	104.276	100.351	100.697	100.186	99.4493		2.88	101.01	98.9614	98.815	99.9782	98.439
	2.94	105.191	100.557	99.313	100.447	99.8169		2.94	104.652	101.245	99.74	99.8024	99.2452		2.94	102.971	100.103	99.1081	100.302	100.058		2.94	104.035	100.197	99.9668	99.9032	99.0695		2.94	101.185	98.4901	98.5566	99.2416	98.8437
	3	105.289	100.721	99.8185	100.473	99.8983		3	105.376	101.081	99.7891	100.157	99.1646		3	102.722	100.269	98.9534	101.324	99.5361		3	104.538	99.5996	100.774	100.476	98.8954		3	101.113	98.7771	98.6734	99.3631	98.7892
	3.06	105.772	100.743	99.8867	101.044	100.655		3.06	105.061	100.664	100.102	99.7518	99.3101		3.06	103.496	100.488	98.8616	100.927	99.6698		3.06	103.068	100.334	100.541	100.095	98.3038		3.06	100.88	98.9404	98.9228	99.64	98.8556
	3.12	105.64	100.808	99.4652	100.743	99.8506		3.12	105.216	100.664	100.128	100.268	99.2642		3.12	103.336	99.551	99.7829	102.037	100.607		3.12	104.217	99.8906	100.989	101.653	99.5815		3.12	101.167	98.9912	98.1723	99.7816	98.7637
	3.18	105.378	100.7	99.8259	100.846	99.5315		3.18	105.331	101.054	100.325	99.3791	99.1346		3.18	102.204	99.9119	98.4729	100.419	99.0405		3.18	103.696	100.255	100.039	100.476	98.9468		3.18	101.06	98.9524	99.1361	100.703	99.2575
	3.24	105.677	100.184	99.6096	100.738	99.655		3.24	104.866	100.651	99.8281	99.6363	98.9274		3.24	103.177	99.6153	99.5166	101.523	100.772		3.24	103.524	99.8718	100.949	100.098	98.6657		3.24	101.568	98.9036	98.7016	99.8733	99.2905
	3.3	105.363	100.198	100.438	100.434	100.367		3.3	105.197	100.642	100.339	100.12	99.4719		3.3	102.063	100.742	97.623	100.672	99.0023		3.3	103.599	99.8892	100.612	101.016	99.5725		3.3	101.506	98.2605	99.0684	100.184	99.0299
	3.36	105.977	100.766	99.8259	100.637	99.8636		3.36	105.107	100.676	100.099	99.7934	99.454		3.36	104.144	99.1176	99.6377	102.034	100.246		3.36	104.943	99.893	100.702	100.997	98.7034		3.36	101.142	98.4632	98.7924	99.5781	99.3217
	3.42	106.765	101.244	99.5906	101.002	99.7822		3.42	105.709	101.493	99.932	100.013	99.6406		3.42	101.647	100.684	98.9024	99.879	99.2985		3.42	104.159	101.466	101.383	100.131	99.3454		3.42	101.093	98.8991	98.881	100.065	99.2876
	3.48	106.536	101.104	100.153	101.021	100.538		3.48	105.246	101.675	100.306	100.632	99.7475		3.48	103.906	98.916	100.338	101.494	100.658		3.48	103.653	100.451	102.004	99.6619	99.1881		3.48	101.921	99.1417	99.605	100.965	99.6168
	3.54	105.787	100.425	99.5544	101.31	100.697		3.54	105.439	101.445	100.228	99.4577	99.7565		3.54	102.684	102.342	98.7212	100.29	99.8895		3.54	103.123	101.296	101.048	100.759	99.3428		3.54	101.836	98.4229	99.074	100.444	100.059
	3.6	105.555	100.379	100.118	101.172	100.573		3.6	105.113	101.233	99.9599	100.287	99.6553		3.6	104.399	99.1516	99.7625	101.459	99.9307		3.6	104.069	100.933	100.406	100.154	98.9048		3.6	101.364	99.0899	98.736	100.777	100.077
	3.66	105.581	101.16	100.581	101.506	100.141		3.66	105.361	101.044	100.283	100.491	99.6237		3.66	103.562	101.458	98.4417	100.1	99.6191		3.66	104.174	100.933	101.771	100.432	99.5227		3.66	100.861	99.454	99.4504	100.713	100.234
	3.72	106.487	101.33	99.8347	100.88	100.682		3.72	105.645	101.377	99.9689	100.112	99.9099		3.72	103.073	100.205	99.0991	101.985	100.558		3.72	103.249	100.515	99.3677	101.117	98.9568		3.72	101.02	99.202	98.9149	100.197	100.086
	3.8	105.709	101.046	100.222	101.322	100.567		3.8	105.349	101.601	100.207	100.57	99.9826		3.8	103.453	101.243	99.4566	101.023	100.229		3.8	104.507	100.207	101.464	101.155	100.164		3.8	101.275	99.1357	99.4707	100.994	100.195
	3.84	105.937	100.452	100.297	100.725	100.254		3.84	105.527	101.181	100.224	99.9747	99.328		3.84	103.358	100.841	98.9282	100.646	101.264		3.84	103.856	101.325	100.802	99.954	99.5925		3.84	101.656	98.6729	99.2856	100.627	100.164
	3.9	105.687	100.557	99.8881	100.607	101.078		3.9	105.257	101.192	99.5138	99.6005	99.2479		3.9	103.261	99.8055	99.5322	102.227	100.817		3.9	104.197	100.796	100.508	100.55	99.8353		3.9	101.197	98.6002	99.065	100.276	99.9398
	3.96	106.413	100.737	99.806	100.593	100.067		3.96	105.517	101.207	100.13	99.9315	99.6632		3.96	101.766	99.8887	98.5257	100.199	100.167		3.96	103.532	100.219	100.577	101.86	100.434		3.96	101.469	98.7038	98.8776	99.8819	100.037
	4.02	106.249	100.983	99.6774	101.251	100.355		4.02	105.321	100.932	99.9984	100.398	100.054		4.02	102.976	99.7558	99.1009	102.506	100.202		4.02	104.086	100.629	100.318	100.938	99.6371		4.02	100.886	99.3579	99.5108	100.489	99.9449
	4.08	105.637	101.197	100.365	100.664	99.809		4.08	105.501	101.787	100.333	100.676	99.3117		4.08	102.894	100.793	99.2203	101.418	99.9266		4.08	104.385	100.61	101.857	101.729	99.7236		4.08	100.544	99.4515	99.1857	99.9112	99.3989
	4.14	106.457	101.024	100.41	100.779	100.479		4.14	105.509	101.481	100.206	99.5915	99.7507		4.14	105.056	100.692	100.307	101.325	101.06		4.14	104.513	101.082	100.602	99.6777	100.246		4.14	100.805	99.1566	98.9707	100.007	99.9336
	4.2	105.763	101.065	100.448	99.988	100.965		4.2	105.028	101.167	100.363	99.5041	100.369		4.2	103.469	101.636	99.4332	99.2657	100.591		4.2	105.206	101.431	101.13	100.349	101.171		4.2	101.291	99.2045	99.7591	99.7266	99.8008
	4.26	105.973	100.753	99.7609	100.634	101.306		4.26	105.56	101.736	100.811	99.7528	100.062		4.26	103.08	101.165	100.136	100.734	100.691		4.26	103.144	102.187	101.678	100.599	99.5961		4.26	101.116	99.5502	99.627	99.9467	100.614
	4.32	106.647	101.696	99.9174	101.115	100.453		4.32	106.238	101.77	100.447	100.169	100.254		4.32	101.68	100.75	99.336	100.795	99.7349		4.32	103.938	100.036	102.202	101.441	100.233		4.32	101.084	99.4525	99.2314	100.848	99.9342
	4.38	106.024	100.825	100.016	101.489	100.444		4.38	105.122	101.088	100.557	100.426	99.5504		4.38	103.154	100.852	100.246	101.654	101.257		4.38	102.886	102.148	101.348	100.715	99.6628		4.38	101.002	99.0839	99.5525	100.623	100.615
	4.44	106.398	101.128	100.392	100.458	100.197		4.44	105.677	101.622	100.159	99.951	99.367		4.44	102.962	100.578	98.4855	101.185	100.441		4.44	104.129	100.279	100.92	100.58	99.7876		4.44	100.788	99.4361	99.1372	100.354	100.912
	4.5	106.356	101.064	100.466	101.007	100.102		4.5	105.637	102.102	100.136	100.365	99.4682		4.5	104.367	99.6471	99.6071	100.356	101.15		4.5	104.289	101.347	101.48	99.1121	99.5683		4.5	101.212	99.1666	99.7286	100.882	100.349
	4.56	105.779	101.349	99.7368	100.882	101.254		4.56	104.515	101.347	100.072	100.371	99.6627		4.56	103.858	100.535	99.285	101.34	101.515		4.56	103.67	100.786	101.628	100.582	100.692		4.56	101.222	99.1457	99.1039	100.479	101.248
	4.62	105.857	100.615	100.457	101.213	100.588		4.62	105.721	101.73	100.588	99.9531	99.5652		4.62	103.283	100.313	99.252	100.95	101.121		4.62	104.354	100.841	100.449	101.392	99.8867		4.62	101.418	98.9295	99.14	99.8779	100.64
	4.68	106.316	100.782	100.288	101.278	100.28		4.68	105.975	101.072	100.889	100.358	99.8034		4.68	104.243	101.455	99.4104	101.207	102.441		4.68	105.052	101.24	101.008	100.813	99.6077		4.68	101.177	99.1233	99.4882	100.474	100.475
	4.74	106.683	101.582	100.273	101.094	101.03		4.74	106.212	101.323	100.225	100.194	100.363		4.74	102.957	101.784	99.1099	101.139	100.345		4.74	104.489	101.428	101.52	100.905	100.167		4.74	101.222	99.0754	99.3263	100.397	100.989
	4.8	106.249	101.117	100.677	101.092	101.19		4.8	105.359	101.625	100.082	100.436	100.144		4.8	103.962	99.1403	99.3324	102.069	101.381		4.8	104.528	100.586	100.576	101.457	99.5668		4.8	100.888	99.206	99.5068	100.458	100.383
	4.86	106.402	101.601	100.091	101.04	100.987		4.86	105.521	101.219	100.407	100.325	100.127		4.86	102.193	100.96	98.7398	100.906	101.871		4.86	104.022	100.79	101.635	100.349	100.085		4.86	101.28	99.1053	99.5802	100.71	100.741
	4.92	106.446	100.942	100.749	100.855	100.684		4.92	106.078	101.784	100.15	100.431	100.529		4.92	104.657	100.248	100.316	102.238	101.767		4.92	104.395	102.201	101.212	100.493	100.355		4.92	101.229	99.6274	99.4543	100.139	100.942
	4.98	106.103	100.447	99.9619	101.05	100.47		4.98	105.392	100.986	100.689	100.55	99.5062		4.98	102.767	102.18	98.5443	100.239	100.304		4.98	104.928	101.077	102.515	101.19	100.068		4.98	100.892	98.9858	99.1383	100.501	100.174
	5.04	106.525	100.065	100.497	101.118	100.739		5.04	106.02	101.172	100.364	100.166	99.7249		5.04	103.911	99.7341	99.6575	101.386	101.402		5.04	103.378	100.678	101.734	99.9069	99.8322		5.04	100.865	98.6884	99.2078	100.895	100.561
	5.1	105.698	101.42	100.284	101.417	101.183		5.1	105.397	101.617	100.513	100.373	100.339		5.1	103.551	99.7428	98.8208	101.422	99.7259		5.1	105.788	100.524	101.066	101.35	99.8542		5.1	100.501	98.6515	99.6298	100.773	100.918
	5.16	106.572	101.558	100.171	101.479	101.128		5.16	105.613	101.537	100.654	100.163	100.184		5.16	103.626	100.338	100.517	101.486	101.156		5.16	103.914	102.403	101.566	100.898	99.7687		5.16	101.463	99.1586	99.5915	100.468	100.988
	5.22	106.645	101.439	100.743	101.022	101.206		5.22	105.646	101.524	100.365	100.145	100.092		5.22	103.129	101.472	99.4248	101.233	100.656		5.22	104.935	100.247	101.653	101.201	100.106		5.22	101.339	99.6667	99.5491	100.764	100.363
	5.28	106.51	101.343	100.034	101.992	101.148		5.28	105.969	101.209	100.393	100.613	99.746		5.28	103.894	100.289	99.7475	101.659	101.907		5.28	104.329	101.677	101.034	100.67	99.6774		5.28	101.678	99.2418	99.2224	100.696	100.942
	5.34	106.982	101.555	100.52	101.223	101.205		5.34	106.852	101.875	100.761	100.324	100.495		5.34	103.736	100.896	98.2996	100.975	101.022		5.34	105.111	100.149	101.212	101.128	99.7052		5.34	101.718	100.029	99.1361	99.9897	100.679
	5.4	106.236	101.294	100.943	101.683	101.097		5.4	105.756	101.105	100.442	100.475	99.9963		5.4	103.506	100.953	99.1933	101.617	102.097		5.4	103.875	100.759	100.697	101.478	100.937		5.4	101.627	99.2503	99.7743	100.77	101.066
	5.46	105.873	101.645	100.036	101.839	101.133		5.46	105.993	101.885	100.514	100.694	100.616		5.46	103.701	100.044	98.4489	101.04	101.564		5.46	105.297	99.6071	101.77	101.241	100.627		5.46	101.082	99.9268	99.0639	100.369	100.808
	5.52	106.363	101.145	100.234	101.125	100.037		5.52	105.91	102.178	100.528	100.522	99.6153		5.52	102.965	101.244	98.6415	101.071	101.03		5.52	104.195	102.024	100.945	101.049	98.6977		5.52	101.343	99.7624	99.4763	100.712	101.016
	5.58	106.541	101.061	100.957	100.989	101.501		5.58	105.58	101.279	100.214	100.386	100.393		5.58	104.387	100.905	100.116	100.246	101.652		5.58	104.104	100.796	101.615	100.946	100.029		5.58	100.795	99.7858	98.9454	100.839	101.6
	5.64	107.248	101.684	100.363	100.555	101.154		5.64	106.4	102.1	100.301	100.697	100.587		5.64	102.13	102.74	99.0751	100.504	100.585		5.64	103.971	101.695	102.043	101.288	100.366		5.64	101.89	99.6244	98.7823	100.485	101.132
	5.7	106.955	101.157	100.591	101.276	101.08		5.7	106.135	101.305	100.333	99.9041	99.8303		5.7	102.962	100.894	100.859	102.686	102.69		5.7	103.123	100.916	102.085	101.451	101.268		5.7	100.792	99.4057	99.5181	100.541	101.15
	5.76	106.516	101.258	100.523	101.672	101.126		5.76	106.091	101.576	100.843	100.708	100.194		5.76	102.2	102.755	98.272	99.9072	100.993		5.76	104.24	101.813	100.841	100.516	100.804		5.76	100.879	100.062	99.732	100.588	100.853
	5.82	105.015	100.873	100.687	101.469	100.889		5.82	105.061	101.848	100.349	100.731	99.4324		5.82	101.963	101.384	101.086	102.656	102.262		5.82	102.551	102.24	102.399	100.978	100.642		5.82	100.242	99.5741	99.4453	101.272	100.999
	5.88	106.044	101.754	99.8946	101.281	101.226		5.88	105.767	101.77	99.9916	100.382	100.296		5.88	103.968	102.393	99.0511	101.143	100.684		5.88	105.3	101.093	101.531	101.333	100.235		5.88	100.755	100.281	99.5491	100.722	101.363
	5.94	106.341	101.512	100.596	101.058	101.268		5.94	105.935	102.032	100.643	100.5	100.366		5.94	103.612	100.41	99.9184	102.839	101.716		5.94	104.849	101.027	101.163	101.183	99.8405		5.94	100.974	100.019	99.7433	100.577	100.612
	6	106.614	101.868	99.5414	101.299	100.701		6	105.838	101.759	100.568	100.574	99.9209		6	102.508	101.985	99.7337	101.049	100.494		6	104.632	100.582	102.103	101.52	100.509		6	100.806	99.5517	99.4369	100.329	100.672

## Sheet: Figure 3b
Figure 3b
		RF (μT)	pH 5.9	pH 6.5	pH 7.1	pH 7.5	pH 8
		0.6	37.5	35.9	29.7	19.4	18.4
		0.8	54.2	52.4	49.9	31.3	30.2
		1	63.3	61.9	58	45.8	44.3
		1.2	69.6	69	66	55.1	54.2
		1.8	78.7	77.7	74.9	70.2	66.8
		pH	0.6 μT	0.8 μT	1.0 μT	1.2 μT	1.8 μT
		5.9	37.5	54.2	63.3	69.6	78.7
		6.5	35.9	52.4	61.9	69	77.7
		7.1	29.7	49.9	58	66	74.9
		7.5	19.4	31.3	45.8	55.1	70.2
		8	18.4	30.2	44.3	54.2	66.8

## Sheet: Figure 3d
Figure 3d
		Cell culttre MTRasym%
		Saline+Gly-PFOBs	ESOM+Gly-PFOBs	Saline+PFOBs	ESOM+PFOBs
	1	20.4	16	1.5	1
	2	17.9	11.3	0.3	0.5
	3	25	9.3	0.27	0.4

## Sheet: Figure 3e
Figure 3e
			ESOM treated (pH)	Saline treated (pH)
		1	6.96	6.84
		2	6.99	6.82
		3	6.97	6.8
		4	6.95	6.83
		5	6.98	6.84
		6	6.97	6.81

## Sheet: Figure 3f
Figure 3f
		Time (s)	ddH2O	7 V/V% PFOB	20 V/V% PFOB
		30	7	7.1	7.1
		34	6.9	7.2	7.2
		38	7.1	7.3	7.4
		42	6.9	7.8	8
		46	7	8.1	8.6
		50	6.9	8.3	9
		54	7	8.7	9.8
		58	7	8.8	10.4
		62	7.1	8.9	11
		66	7.2	9	11.5
		70	7.3	9.1	11.8
		74	7.2	9.2	12.1
		78	7.3	9.2	12.4
		82	7.2	9.3	12.6
		86	7.3	9.3	12.7
		90	7.2	9.4	12.9
		94	7.3	9.5	13.1
		98	7.3	9.6	13.3
		102	7.2	9.7	13.5
		106	7.3	9.8	13.7
		110	7.2	10	13.9
		114	7.3	10.1	14.1
		118	7.2	10.2	14.1
		122	7.2	10.1	14.3
		126	7.2	10.2	14.4
		130	7.3	10.2	14.5
		134	7.2	10.3	14.5
		138	7.2	10.3	14.6
		142	7.3	10.3	14.6
		146	7.2	10.3	14.7
		150	7.3	10.4	14.8
		154	7.3	10.4	14.8
		158	7.2	10.3	14.9
		162	7.3	10.4	14.8
		166	7.2	10.4	14.9
		170	7.3	10.5	15
		174	7.2	10.5	15.2
		178	7.3	10.5	15.1
		182	7.1	10.6	15.1
		186	7.2	10.6	15.2

## Sheet: Figure 3g
Figure 3g
		Time(s): 186	7%	20%
		1	10.6	15.2
		2	10.7	15.8
		3	11.7	16

## Sheet: Figure 3h
Figure 3h
		Gly-PFOBs saturated with different gas	MTRasym% O2 (1μT， 5s)	MTRasym% Ar (1μT， 5s)
		15min	36.5667	52.0333
		1h21min	47	60.3667
		3h	53.4	60.1333
		4h06min	55.1	61.5667
		5h12min	56.7667	61.3667
		6h18min	57.2333	61
		7h24min	60.1667	60.1333
		8h30min	62.1667	60.2333
		10h39min	62.8333	61.4

## Sheet: Figure 3i
Figure 3i
		Oxygen release	MTRasym (1μT， 5s)
		Time	1	2	3
		15 min	0.361	0.373	0.363
		1 h	0.359	0.361	0.357
		2 h	0.483	0.47	0.457
		2 h30min	0.515	0.511	0.524
		3 h	0.534	0.532	0.518
		4 h	0.52	0.529	0.553
		5 h	0.533	0.552	0.568
		6 h	0.563	0.561	0.579
		7 h	0.597	0.558	0.562
		8 h	0.598	0.599	0.608
		9 h	0.633	0.616	0.616
		10 h	0.601	0.62	0.619
		11 h	0.634	0.626	0.625

[truncated: 50 more sheets: Figure 3k, Figure 4b, Figure 4e, Figure 4g, Figure 4h, Figure 4i, Figure 5c, Figure 5d, Figure 5e, Figure 5f, Figure 5g, Figure 6a, Figure 6b, Figure 6d, Figure 6e, Supplementary Figure 1a, Supplementary Figure 1b, Supplementary Figure 1c, Supplementary Figure 1d, Supplementary Figure 2a …]
